# Supplementary material for: De Novo Assembly of the Genome of the Sea Urchin Paracentrotus lividus (Lamarck 1816)
Source: Int J Mol Sci. 2024 Jan 30;25(3):1685. doi: 10.3390/ijms25031685 (PMC10855541; doi:10.3390/ijms25031685)
Supplement: Supplementary file 1 [file ijms-25-01685-s001.zip]

Archive with 1 entries (1 files):
- ijms-2834243-supplementary.xlsx
