# Supplementary material for: De Novo Assembly of the Genome of the Sea Urchin Paracentrotus lividus (Lamarck 1816)
Source: Int J Mol Sci. 2024 Jan 30;25(3):1685. doi: 10.3390/ijms25031685 (PMC10855541; doi:10.3390/ijms25031685)
Supplement: Supplementary file 1 [file ijms-25-01685-s001.zip › ijms-2834243-supplementary.xlsx]

## Sheet: Table_S1
Sequence type explicitly set to Protein
Sequence format is Pearson
Sequence 1: NC_009940.1 15717 aa
Sequence 2: NC_001453.1 15650 aa
Sequence 3: NC_009941.1 15712 aa
Sequence 4: NC_001572.1 15696 aa
Sequence 5: NC_001770.1 15719 aa
Sequence 6: FN562581.1 15767 aa
Sequence 7: NC_023771.1 15705 aa
Sequence 8: KC898200.2 15715 aa
Sequence 9: NC_023772.1 15700 aa
Sequence 10: NC_023773.1 15729 aa
Sequence 11: NC_024177.1 15649 aa
Sequence 12: NC_020771.1 15709 aa
Sequences (1:2) Aligned. Score: 51.9744
Sequences (1:3) Aligned. Score: 68.7373
Sequences (1:4) Aligned. Score: 41.673
Sequences (1:5) Aligned. Score: 43.7933
Sequences (1:6) Aligned. Score: 18.0505
Sequences (1:7) Aligned. Score: 72.4101
Sequences (1:8) Aligned. Score: 83.818
Sequences (1:9) Aligned. Score: 77.0191
Sequences (1:10) Aligned. Score: 45.9884
Sequences (1:11) Aligned. Score: 49.0894
Sequences (1:12) Aligned. Score: 60.7804
Sequences (2:3) Aligned. Score: 49.4058
Sequences (2:4) Aligned. Score: 41.5719
Sequences (2:5) Aligned. Score: 30.7604
Sequences (2:6) Aligned. Score: 12.0831
Sequences (2:7) Aligned. Score: 49.2268
Sequences (2:8) Aligned. Score: 51.6422
Sequences (2:9) Aligned. Score: 51.3994
Sequences (2:10) Aligned. Score: 29.5208
Sequences (2:11) Aligned. Score: 30.8646
Sequences (2:12) Aligned. Score: 44.4473
Sequences (3:4) Aligned. Score: 45.2663
Sequences (3:5) Aligned. Score: 43.1963
Sequences (3:6) Aligned. Score: 12.2263
Sequences (3:7) Aligned. Score: 78.9175
Sequences (3:8) Aligned. Score: 75.2228
Sequences (3:9) Aligned. Score: 70.3758
Sequences (3:10) Aligned. Score: 49.4908
Sequences (3:11) Aligned. Score: 44.3095
Sequences (3:12) Aligned. Score: 74.1231
Sequences (4:5) Aligned. Score: 51.408
Sequences (4:6) Aligned. Score: 13.4365
Sequences (4:7) Aligned. Score: 52.1088
Sequences (4:8) Aligned. Score: 38.9399
Sequences (4:9) Aligned. Score: 39.2074
Sequences (4:10) Aligned. Score: 55.906
Sequences (4:11) Aligned. Score: 37.3059
Sequences (4:12) Aligned. Score: 37.3535
Sequences (5:6) Aligned. Score: 21.3563
Sequences (5:7) Aligned. Score: 35.8994
Sequences (5:8) Aligned. Score: 38.8037
Sequences (5:9) Aligned. Score: 34.9745
Sequences (5:10) Aligned. Score: 35.6511
Sequences (5:11) Aligned. Score: 47.9392
Sequences (5:12) Aligned. Score: 43.892
Sequences (6:7) Aligned. Score: 14.5113
Sequences (6:8) Aligned. Score: 14.1012
Sequences (6:9) Aligned. Score: 14.0573
Sequences (6:10) Aligned. Score: 14.0886
Sequences (6:11) Aligned. Score: 14.4099
Sequences (6:12) Aligned. Score: 14.0302
Sequences (7:8) Aligned. Score: 72.1936
Sequences (7:9) Aligned. Score: 64.6561
Sequences (7:10) Aligned. Score: 52.1936
Sequences (7:11) Aligned. Score: 69.0204
Sequences (7:12) Aligned. Score: 69.2391
Sequences (8:9) Aligned. Score: 76.6497
Sequences (8:10) Aligned. Score: 45.9625
Sequences (8:11) Aligned. Score: 77.4682
Sequences (8:12) Aligned. Score: 66.9616
Sequences (9:10) Aligned. Score: 39.2548
Sequences (9:11) Aligned. Score: 71.0652
Sequences (9:12) Aligned. Score: 67.3694
Sequences (10:11) Aligned. Score: 34.5709
Sequences (10:12) Aligned. Score: 48.9847
Sequences (11:12) Aligned. Score: 52.1631

## Sheet: Table_S2
Table S2. Annotated ORF sequences (8508 unique) obtained using Blast2Go and identified with InterPro and GO IDs.
SeqName	Description	Length	#Hits	e-Value	sim mean	#GO	GO IDs	GO Names	Enzyme Codes	Enzyme Names	InterPro IDs	InterPro GO IDs	InterPro GO Names
41622-ORF1	1,4-alpha-glucan-branching enzyme	148	20	1.08892e-11	72.85	21	F:GO:0000166; F:GO:0003824; F:GO:0003844; F:GO:0004553; F:GO:0005524; C:GO:0005622; P:GO:0005975; P:GO:0005978; P:GO:0006754; P:GO:0006886; P:GO:0015986; P:GO:0016192; F:GO:0016740; F:GO:0016757; F:GO:0043169; C:GO:0045261; P:GO:0046034; F:GO:0046933; P:GO:0099132; F:GO:0102752; P:GO:1902600	F:nucleotide binding; F:catalytic activity; F:1,4-alpha-glucan branching enzyme activity; F:hydrolase activity, hydrolyzing O-glycosyl compounds; F:ATP binding; C:intracellular; P:carbohydrate metabolic process; P:glycogen biosynthetic process; P:ATP biosynthetic process; P:intracellular protein transport; P:ATP synthesis coupled proton transport; P:vesicle-mediated transport; F:transferase activ…	NA	NA	no IPS match	no IPS match	no IPS match
41622-ORF2	1,4-alpha-glucan-branching enzyme	142	20	2.20058e-10	72.77	21	F:GO:0000166; F:GO:0003824; F:GO:0003844; F:GO:0004553; F:GO:0005524; C:GO:0005622; P:GO:0005975; P:GO:0005978; P:GO:0006754; P:GO:0006886; P:GO:0015986; P:GO:0016192; F:GO:0016740; F:GO:0016757; F:GO:0043169; C:GO:0045261; P:GO:0046034; F:GO:0046933; P:GO:0099132; F:GO:0102752; P:GO:1902600	F:nucleotide binding; F:catalytic activity; F:1,4-alpha-glucan branching enzyme activity; F:hydrolase activity, hydrolyzing O-glycosyl compounds; F:ATP binding; C:intracellular; P:carbohydrate metabolic process; P:glycogen biosynthetic process; P:ATP biosynthetic process; P:intracellular protein transport; P:ATP synthesis coupled proton transport; P:vesicle-mediated transport; F:transferase activ…	NA	NA	mobidb-lite (MOBIDB_LITE)	no GO terms	no GO terms
214794-ORF2	10 kDa heat shock protein, mitochondrial isoform X1	100	1	0.000315371	77.14	NA	NA	NA	NA	NA	no IPS match	no IPS match	no IPS match
215034-ORF2	116 kDa U5 small nuclear ribonucleoprotein component-like	104	5	7.86218e-05	78.82	1	P:GO:0042981	P:regulation of apoptotic process	NA	NA	no IPS match	no IPS match	no IPS match
277217-ORF1	116 kDa U5 small nuclear ribonucleoprotein component-like	117	20	1.2357e-05	79.9	8	F:GO:0004383; F:GO:0004672; F:GO:0005524; C:GO:0005622; P:GO:0006182; P:GO:0006468; C:GO:0016021; P:GO:0035556	F:guanylate cyclase activity; F:protein kinase activity; F:ATP binding; C:intracellular; P:cGMP biosynthetic process; P:protein phosphorylation; C:integral component of membrane; P:intracellular signal transduction	EC:4.6.1.2	Guanylate cyclase	no IPS match	no IPS match	no IPS match
8613-ORF1	116 kDa U5 small nuclear ribonucleoprotein component-like	118	5	2.23303e-06	89.68	NA	NA	NA	NA	NA	no IPS match	no IPS match	no IPS match
76867-ORF1	12 kDa FK506-binding protein	155	8	9.1741e-06	65.16	2	F:GO:0003964; P:GO:0006278	F:RNA-directed DNA polymerase activity; P:RNA-dependent DNA biosynthetic process	NA	NA	no IPS match	no IPS match	no IPS match
320615-ORF1	14-3-3 epsilon protein homologue	108	1	1.95232e-08	96.55	1	F:GO:0019904	F:protein domain specific binding	NA	NA	no IPS match	no IPS match	no IPS match
320615-ORF2	14-3-3 epsilon protein homologue	183	1	3.98175e-09	86.11	1	F:GO:0019904	F:protein domain specific binding	NA	NA	no IPS match	no IPS match	no IPS match
323723-ORF90	18 S rRNA	108	3	0.000123616	76.06	NA	NA	NA	NA	NA	no IPS match	no IPS match	no IPS match
7402-ORF1	1-acyl-sn-glycerol-3-phosphate acyltransferase alpha	123	1	0.000834281	78.79	3	P:GO:0008152; C:GO:0016021; F:GO:0016411	P:metabolic process; C:integral component of membrane; F:acylglycerol O-acyltransferase activity	NA	NA	no IPS match	no IPS match	no IPS match
7402-ORF2	1-acyl-sn-glycerol-3-phosphate acyltransferase alpha	120	1	0.000751631	78.79	3	P:GO:0008152; C:GO:0016021; F:GO:0016411	P:metabolic process; C:integral component of membrane; F:acylglycerol O-acyltransferase activity	NA	NA	no IPS match	no IPS match	no IPS match
246106-ORF1	1-acyl-sn-glycerol-3-phosphate acyltransferase delta	105	1	1.27005e-05	100	NA	NA	NA	NA	NA	no IPS match	no IPS match	no IPS match
166936-ORF2	1-phosphatidylinositol 4,5-bisphosphate phosphodiesterase beta-1 isoform X1	126	3	3.6675e-08	84.38	NA	NA	NA	NA	NA	no IPS match	no IPS match	no IPS match
166936-ORF4	1-phosphatidylinositol 4,5-bisphosphate phosphodiesterase beta-1 isoform X1	129	4	7.43146e-09	82.75	NA	NA	NA	NA	NA	no IPS match	no IPS match	no IPS match
322461-ORF1	1-phosphatidylinositol 4,5-bisphosphate phosphodiesterase beta-4 isoform X1	114	20	8.21381e-09	87.85	9	F:GO:0004435; F:GO:0005509; C:GO:0005622; P:GO:0006629; P:GO:0007165; F:GO:0008081; P:GO:0016042; F:GO:0016787; P:GO:0035556	F:phosphatidylinositol phospholipase C activity; F:calcium ion binding; C:intracellular; P:lipid metabolic process; P:signal transduction; F:phosphoric diester hydrolase activity; P:lipid catabolic process; F:hydrolase activity; P:intracellular signal transduction	NA	NA	no IPS match	no IPS match	no IPS match
166936-ORF1	1-phosphatidylinositol 4,5-bisphosphate phosphodiesterase beta-4 isoform X2	150	20	1.63398e-14	80.34	9	F:GO:0004435; F:GO:0005509; C:GO:0005622; P:GO:0006629; P:GO:0007165; F:GO:0008081; P:GO:0016042; F:GO:0016787; P:GO:0035556	F:phosphatidylinositol phospholipase C activity; F:calcium ion binding; C:intracellular; P:lipid metabolic process; P:signal transduction; F:phosphoric diester hydrolase activity; P:lipid catabolic process; F:hydrolase activity; P:intracellular signal transduction	NA	NA	no IPS match	no IPS match	no IPS match
166936-ORF5	1-phosphatidylinositol 4,5-bisphosphate phosphodiesterase beta-4 isoform X2	137	20	1.36368e-14	80.34	9	F:GO:0004435; F:GO:0005509; C:GO:0005622; P:GO:0006629; P:GO:0007165; F:GO:0008081; P:GO:0016042; F:GO:0016787; P:GO:0035556	F:phosphatidylinositol phospholipase C activity; F:calcium ion binding; C:intracellular; P:lipid metabolic process; P:signal transduction; F:phosphoric diester hydrolase activity; P:lipid catabolic process; F:hydrolase activity; P:intracellular signal transduction	NA	NA	no IPS match	no IPS match	no IPS match
49578-ORF2	1-phosphatidylinositol 4,5-bisphosphate phosphodiesterase gamma-1-like	157	3	1.34696e-05	68.21	NA	NA	NA	NA	NA	no IPS match	no IPS match	no IPS match
166936-ORF6	1-phosphatidylinositol 4,5-bisphosphate phosphodiesterase isoform X1	98	20	1.14481e-10	88.05	9	F:GO:0004435; F:GO:0005509; C:GO:0005622; P:GO:0006629; P:GO:0007165; F:GO:0008081; P:GO:0016042; F:GO:0016787; P:GO:0035556	F:phosphatidylinositol phospholipase C activity; F:calcium ion binding; C:intracellular; P:lipid metabolic process; P:signal transduction; F:phosphoric diester hydrolase activity; P:lipid catabolic process; F:hydrolase activity; P:intracellular signal transduction	NA	NA	no IPS match	no IPS match	no IPS match
322461-ORF2	1-phosphatidylinositol-4,5-bisphosphate phosphodiesterase beta-4	132	20	7.62207e-12	92.07	9	F:GO:0004435; F:GO:0005509; C:GO:0005622; P:GO:0006629; P:GO:0007165; F:GO:0008081; P:GO:0016042; F:GO:0016787; P:GO:0035556	F:phosphatidylinositol phospholipase C activity; F:calcium ion binding; C:intracellular; P:lipid metabolic process; P:signal transduction; F:phosphoric diester hydrolase activity; P:lipid catabolic process; F:hydrolase activity; P:intracellular signal transduction	NA	NA	no IPS match	no IPS match	no IPS match
214454-ORF1	28S ribosomal protein S18b, mitochondrial	127	20	7.32412e-06	85.98	4	F:GO:0003735; C:GO:0005622; C:GO:0005840; P:GO:0006412	F:structural constituent of ribosome; C:intracellular; C:ribosome; P:translation	NA	NA	no IPS match	no IPS match	no IPS match
113131-ORF1	28S ribosomal protein S29, mitochondrial	160	20	1.50853e-13	82.3	4	C:GO:0005761; C:GO:0005840; P:GO:0006915; C:GO:0015935	C:mitochondrial ribosome; C:ribosome; P:apoptotic process; C:small ribosomal subunit	NA	NA	no IPS match	no IPS match	no IPS match
113131-ORF3	28S ribosomal protein S29, mitochondrial	108	1	6.65099e-06	100	NA	NA	NA	NA	NA	no IPS match	no IPS match	no IPS match
113131-ORF4	28S ribosomal protein S29, mitochondrial	105	1	1.67294e-05	100	NA	NA	NA	NA	NA	no IPS match	no IPS match	no IPS match
290793-ORF1	28S ribosomal protein S29, mitochondrial	131	1	5.79399e-08	89.66	NA	NA	NA	NA	NA	no IPS match	no IPS match	no IPS match
290793-ORF2	28S ribosomal protein S29, mitochondrial	113	1	6.42046e-05	91.3	NA	NA	NA	NA	NA	no IPS match	no IPS match	no IPS match
290793-ORF3	28S ribosomal protein S29, mitochondrial	110	1	0.000302791	90.91	NA	NA	NA	NA	NA	no IPS match	no IPS match	no IPS match
113131-ORF2	28S ribosomal protein S29, mitochondrial isoform X1	151	20	8.7179e-12	85.29	5	C:GO:0005654; C:GO:0005739; C:GO:0005761; P:GO:0006915; C:GO:0015935	C:nucleoplasm; C:mitochondrion; C:mitochondrial ribosome; P:apoptotic process; C:small ribosomal subunit	NA	NA	no IPS match	no IPS match	no IPS match
113131-ORF5	28S ribosomal protein S29, mitochondrial isoform X1	114	20	1.16866e-14	80.72	6	C:GO:0005654; C:GO:0005739; C:GO:0005761; C:GO:0005840; P:GO:0006915; C:GO:0015935	C:nucleoplasm; C:mitochondrion; C:mitochondrial ribosome; C:ribosome; P:apoptotic process; C:small ribosomal subunit	NA	NA	no IPS match	no IPS match	no IPS match
244311-ORF1	2-aminoethanethiol dioxygenase-like	151	1	4.07631e-05	95.65	NA	NA	NA	NA	NA	no IPS match	no IPS match	no IPS match
117756-ORF1	2-hydroxyacylsphingosine 1-beta-galactosyltransferase-like	112	1	0.00032177	70.27	NA	NA	NA	NA	NA	no IPS match	no IPS match	no IPS match
118-ORF34	2-hydroxyacylsphingosine 1-beta-galactosyltransferase-like	441	6	8.16601e-11	47.72	NA	NA	NA	NA	NA	PTHR44484 (PANTHER)	no GO terms	no GO terms
118-ORF35	2-hydroxyacylsphingosine 1-beta-galactosyltransferase-like	408	3	5.09574e-11	49.27	NA	NA	NA	NA	NA	no IPS match	no IPS match	no IPS match
154310-ORF2	2-hydroxyacylsphingosine 1-beta-galactosyltransferase-like	143	1	0.000104427	68.75	NA	NA	NA	NA	NA	no IPS match	no IPS match	no IPS match
25192-ORF1	2-hydroxyacylsphingosine 1-beta-galactosyltransferase-like	147	3	2.75621e-06	69.39	NA	NA	NA	NA	NA	no IPS match	no IPS match	no IPS match
297375-ORF1	2-hydroxyacylsphingosine 1-beta-galactosyltransferase-like	106	1	0.000581453	78.57	NA	NA	NA	NA	NA	no IPS match	no IPS match	no IPS match
302870-ORF5	2-hydroxyacylsphingosine 1-beta-galactosyltransferase-like	127	1	0.000261727	70.73	NA	NA	NA	NA	NA	no IPS match	no IPS match	no IPS match
321330-ORF8	2-hydroxyacylsphingosine 1-beta-galactosyltransferase-like	147	3	7.25081e-06	69.13	NA	NA	NA	NA	NA	no IPS match	no IPS match	no IPS match
35120-ORF1	2-hydroxyacylsphingosine 1-beta-galactosyltransferase-like	157	2	0.000289029	66.6	NA	NA	NA	NA	NA	no IPS match	no IPS match	no IPS match
7360-ORF2	2-hydroxyacylsphingosine 1-beta-galactosyltransferase-like	147	3	7.25081e-06	69.13	NA	NA	NA	NA	NA	no IPS match	no IPS match	no IPS match
147160-ORF1	2-oxoglutarate and iron-dependent oxygenase domain-containing protein 2 isoform X3	111	20	1.4356e-14	84	6	F:GO:0005506; F:GO:0016491; F:GO:0016705; F:GO:0031418; F:GO:0046872; P:GO:0055114	F:iron ion binding; F:oxidoreductase activity; F:oxidoreductase activity, acting on paired donors, with incorporation or reduction of molecular oxygen; F:L-ascorbic acid binding; F:metal ion binding; P:oxidation-reduction process	NA	NA	no IPS match	no IPS match	no IPS match
249477-ORF1	2-oxoglutarate and iron-dependent oxygenase domain-containing protein 3-like	111	20	1.05152e-15	91.24	5	F:GO:0005506; C:GO:0016021; F:GO:0016705; F:GO:0031418; P:GO:0055114	F:iron ion binding; C:integral component of membrane; F:oxidoreductase activity, acting on paired donors, with incorporation or reduction of molecular oxygen; F:L-ascorbic acid binding; P:oxidation-reduction process	NA	NA	no IPS match	no IPS match	no IPS match
249477-ORF2	2-oxoglutarate and iron-dependent oxygenase domain-containing protein 3-like	102	20	1.79234e-13	92	5	F:GO:0005506; C:GO:0016021; F:GO:0016705; F:GO:0031418; P:GO:0055114	F:iron ion binding; C:integral component of membrane; F:oxidoreductase activity, acting on paired donors, with incorporation or reduction of molecular oxygen; F:L-ascorbic acid binding; P:oxidation-reduction process	NA	NA	no IPS match	no IPS match	no IPS match
232212-ORF1	3 beta-hydroxysteroid dehydrogenase type 7	153	1	5.26262e-23	96	4	F:GO:0003854; P:GO:0006694; C:GO:0016021; P:GO:0055114	F:3-beta-hydroxy-delta5-steroid dehydrogenase activity; P:steroid biosynthetic process; C:integral component of membrane; P:oxidation-reduction process	EC:1.1.1.145	3-beta-hydroxy-Delta(5)-steroid dehydrogenase	PTHR10366 (PANTHER); PTHR10366:SF551 (PANTHER)	no GO terms	no GO terms
232212-ORF2	3 beta-hydroxysteroid dehydrogenase type 7	147	1	4.23092e-22	95.92	4	F:GO:0003854; P:GO:0006694; C:GO:0016021; P:GO:0055114	F:3-beta-hydroxy-delta5-steroid dehydrogenase activity; P:steroid biosynthetic process; C:integral component of membrane; P:oxidation-reduction process	EC:1.1.1.145	3-beta-hydroxy-Delta(5)-steroid dehydrogenase	PTHR10366 (PANTHER); PTHR10366:SF551 (PANTHER)	no GO terms	no GO terms
232212-ORF3	3 beta-hydroxysteroid dehydrogenase type 7	153	1	5.26262e-23	96	4	F:GO:0003854; P:GO:0006694; C:GO:0016021; P:GO:0055114	F:3-beta-hydroxy-delta5-steroid dehydrogenase activity; P:steroid biosynthetic process; C:integral component of membrane; P:oxidation-reduction process	EC:1.1.1.145	3-beta-hydroxy-Delta(5)-steroid dehydrogenase	PTHR10366 (PANTHER); PTHR10366:SF551 (PANTHER)	no GO terms	no GO terms
255582-ORF1	39S ribosomal protein L23, mitochondrial	150	1	3.54381e-10	96.67	4	F:GO:0003723; F:GO:0003735; C:GO:0005762; P:GO:0032543	F:RNA binding; F:structural constituent of ribosome; C:mitochondrial large ribosomal subunit; P:mitochondrial translation	NA	NA	no IPS match	no IPS match	no IPS match
255582-ORF2	39S ribosomal protein L23, mitochondrial	111	1	0.00088851	95.24	4	F:GO:0003723; F:GO:0003735; C:GO:0005762; P:GO:0032543	F:RNA binding; F:structural constituent of ribosome; C:mitochondrial large ribosomal subunit; P:mitochondrial translation	NA	NA	no IPS match	no IPS match	no IPS match
285097-ORF1	3-hydroxyanthranilate 3,4-dioxygenase	147	20	6.86628e-11	85.55	15	F:GO:0000334; F:GO:0005506; C:GO:0005737; C:GO:0005829; P:GO:0006569; F:GO:0008198; P:GO:0009435; F:GO:0016491; P:GO:0019363; P:GO:0019805; P:GO:0034354; P:GO:0043420; F:GO:0046872; F:GO:0051213; P:GO:0055114	F:3-hydroxyanthranilate 3,4-dioxygenase activity; F:iron ion binding; C:cytoplasm; C:cytosol; P:tryptophan catabolic process; F:ferrous iron binding; P:NAD biosynthetic process; F:oxidoreductase activity; P:pyridine nucleotide biosynthetic process; P:quinolinate biosynthetic process; P:'de novo' NAD biosynthetic process from tryptophan; P:anthranilate metabolic process; F:metal ion binding; F:dio…	NA	NA	IPR010329 (PFAM); IPR014710 (G3DSA:2.60.120.GENE3D)	F:GO:0000334; F:GO:0005506; P:GO:0055114	F:3-hydroxyanthranilate 3,4-dioxygenase activity; F:iron ion binding; P:oxidation-reduction process
285097-ORF2	3-hydroxyanthranilate 3,4-dioxygenase	111	20	3.04605e-10	86.02	17	F:GO:0000334; F:GO:0005506; C:GO:0005737; C:GO:0005829; P:GO:0006569; F:GO:0008198; P:GO:0009435; C:GO:0016020; C:GO:0016021; F:GO:0016491; P:GO:0019363; P:GO:0019805; P:GO:0034354; P:GO:0043420; F:GO:0046872; F:GO:0051213; P:GO:0055114	F:3-hydroxyanthranilate 3,4-dioxygenase activity; F:iron ion binding; C:cytoplasm; C:cytosol; P:tryptophan catabolic process; F:ferrous iron binding; P:NAD biosynthetic process; C:membrane; C:integral component of membrane; F:oxidoreductase activity; P:pyridine nucleotide biosynthetic process; P:quinolinate biosynthetic process; P:'de novo' NAD biosynthetic process from tryptophan; P:anthranilate…	NA	NA	IPR014710 (G3DSA:2.60.120.GENE3D); IPR010329 (PFAM)	F:GO:0000334; F:GO:0005506; P:GO:0055114	F:3-hydroxyanthranilate 3,4-dioxygenase activity; F:iron ion binding; P:oxidation-reduction process
296925-ORF1	3-hydroxybutyrate dehydrogenase	135	20	1.44846e-07	75.18	2	F:GO:0003858; P:GO:0055114	F:3-hydroxybutyrate dehydrogenase activity; P:oxidation-reduction process	EC:1.1.1.30	3-hydroxybutyrate dehydrogenase	no IPS match	no IPS match	no IPS match
296925-ORF2	3-hydroxybutyrate dehydrogenase	117	20	2.45428e-06	72.78	2	F:GO:0003858; P:GO:0055114	F:3-hydroxybutyrate dehydrogenase activity; P:oxidation-reduction process	EC:1.1.1.30	3-hydroxybutyrate dehydrogenase	no IPS match	no IPS match	no IPS match
296925-ORF3	3-hydroxybutyrate dehydrogenase	102	2	0.000551372	76.56	2	F:GO:0003858; P:GO:0055114	F:3-hydroxybutyrate dehydrogenase activity; P:oxidation-reduction process	EC:1.1.1.30	3-hydroxybutyrate dehydrogenase	no IPS match	no IPS match	no IPS match
316002-ORF22	3-hydroxyisobutyryl-CoA hydrolase, mitochondrial-like	246	20	5.48621e-24	79.24	4	F:GO:0003676; F:GO:0004842; F:GO:0008270; P:GO:0016567	F:nucleic acid binding; F:ubiquitin-protein transferase activity; F:zinc ion binding; P:protein ubiquitination	NA	NA	PTHR34239 (PANTHER)	no GO terms	no GO terms
316002-ORF23	3-hydroxyisobutyryl-CoA hydrolase, mitochondrial-like	216	20	8.57717e-18	78.97	NA	NA	NA	NA	NA	PTHR34239 (PANTHER)	no GO terms	no GO terms
316002-ORF24	3-hydroxyisobutyryl-CoA hydrolase, mitochondrial-like	180	20	3.06464e-11	78.68	4	F:GO:0003676; F:GO:0004842; F:GO:0008270; P:GO:0016567	F:nucleic acid binding; F:ubiquitin-protein transferase activity; F:zinc ion binding; P:protein ubiquitination	NA	NA	PTHR34239 (PANTHER)	no GO terms	no GO terms
316002-ORF5	3-hydroxyisobutyryl-CoA hydrolase, mitochondrial-like	135	20	7.39384e-10	85.91	NA	NA	NA	NA	NA	no IPS match	no IPS match	no IPS match
316002-ORF8	3-hydroxyisobutyryl-CoA hydrolase, mitochondrial-like	111	20	2.19836e-09	86.35	NA	NA	NA	NA	NA	no IPS match	no IPS match	no IPS match
154995-ORF1	3-ketodihydrosphingosine reductase	150	1	7.57084e-05	100	NA	NA	NA	NA	NA	no IPS match	no IPS match	no IPS match
154995-ORF2	3-ketodihydrosphingosine reductase	111	1	4.22861e-05	100	NA	NA	NA	NA	NA	no IPS match	no IPS match	no IPS match
301925-ORF7	52 kDa repressor of the inhibitor of the protein kinase-like	156	5	8.02492e-05	78.05	1	F:GO:0003677	F:DNA binding	NA	NA	no IPS match	no IPS match	no IPS match
301925-ORF8	52 kDa repressor of the inhibitor of the protein kinase-like	117	5	0.000418152	79.41	2	F:GO:0003676; F:GO:0003677	F:nucleic acid binding; F:DNA binding	NA	NA	no IPS match	no IPS match	no IPS match
314232-ORF4	52 kDa repressor of the inhibitor of the protein kinase-like	117	6	5.48921e-15	84.66	2	F:GO:0003677; C:GO:0016021	F:DNA binding; C:integral component of membrane	NA	NA	no IPS match	no IPS match	no IPS match
314232-ORF5	52 kDa repressor of the inhibitor of the protein kinase-like	111	6	4.76332e-14	83.78	2	F:GO:0003677; C:GO:0016021	F:DNA binding; C:integral component of membrane	NA	NA	no IPS match	no IPS match	no IPS match
314232-ORF6	52 kDa repressor of the inhibitor of the protein kinase-like	108	6	9.82926e-14	83.3	2	F:GO:0003677; C:GO:0016021	F:DNA binding; C:integral component of membrane	NA	NA	no IPS match	no IPS match	no IPS match
215327-ORF1	5-aminolevulinate synthase, nonspecific, mitochondrial	111	20	1.70967e-12	94.31	13	F:GO:0003824; F:GO:0003870; C:GO:0005739; C:GO:0005759; P:GO:0006778; P:GO:0006782; P:GO:0006783; P:GO:0008152; P:GO:0009058; F:GO:0016740; F:GO:0016746; F:GO:0030170; P:GO:0033014	F:catalytic activity; F:5-aminolevulinate synthase activity; C:mitochondrion; C:mitochondrial matrix; P:porphyrin-containing compound metabolic process; P:protoporphyrinogen IX biosynthetic process; P:heme biosynthetic process; P:metabolic process; P:biosynthetic process; F:transferase activity; F:transferase activity, transferring acyl groups; F:pyridoxal phosphate binding; P:tetrapyrrole biosyn…	NA	NA	IPR015421 (G3DSA:3.40.640.GENE3D); PTHR13693 (PANTHER); PTHR13693:SF50 (PANTHER)	F:GO:0003824	F:catalytic activity
75788-ORF1	5-hydroxyisourate hydrolase	156	20	1.07445e-11	68.04	5	F:GO:0003677; P:GO:0006310; P:GO:0015074; C:GO:0031966; P:GO:0051607	F:DNA binding; P:DNA recombination; P:DNA integration; C:mitochondrial membrane; P:defense response to virus	NA	NA	mobidb-lite (MOBIDB_LITE)	no GO terms	no GO terms
106731-ORF1	5'-nucleotidase domain-containing protein 3-like	126	4	3.06026e-14	93.42	NA	NA	NA	NA	NA	IPR008380 (PFAM); IPR023214 (G3DSA:3.40.50.GENE3D); IPR036412 (SUPERFAMILY)	no GO terms	no GO terms
106731-ORF2	5'-nucleotidase domain-containing protein 3-like	138	4	3.09349e-14	93.42	NA	NA	NA	NA	NA	IPR023214 (G3DSA:3.40.50.GENE3D); IPR008380 (PFAM); IPR036412 (SUPERFAMILY)	no GO terms	no GO terms
106731-ORF3	5'-nucleotidase domain-containing protein 3-like	135	4	3.48802e-14	93.42	NA	NA	NA	NA	NA	IPR023214 (G3DSA:3.40.50.GENE3D); IPR008380 (PFAM); IPR036412 (SUPERFAMILY)	no GO terms	no GO terms
106731-ORF4	5'-nucleotidase domain-containing protein 3-like	114	4	3.02129e-14	93.42	NA	NA	NA	NA	NA	IPR023214 (G3DSA:3.40.50.GENE3D); IPR008380 (PFAM); IPR036412 (SUPERFAMILY)	no GO terms	no GO terms
12562-ORF3	6-4 photolyase	111	20	2.93484e-17	83.93	1	F:GO:0016829	F:lyase activity	NA	NA	no IPS match	no IPS match	no IPS match
273049-ORF1	71 kDa protein	151	15	1.4535e-24	71.93	5	F:GO:0003676; F:GO:0003700; P:GO:0006355; F:GO:0008270; P:GO:0015074	F:nucleic acid binding; F:DNA-binding transcription factor activity; P:regulation of transcription, DNA-templated; F:zinc ion binding; P:DNA integration	NA	NA	IPR003309 (PFAM); SSF47353 (SUPERFAMILY)	F:GO:0003700; P:GO:0006355	F:DNA-binding transcription factor activity; P:regulation of transcription, DNA-templated
114452-ORF1	72 kDa type IV collagenase	105	1	4.99884e-10	91.43	NA	NA	NA	NA	NA	no IPS match	no IPS match	no IPS match
321782-ORF1	8-oxo-dGDP phosphatase NUDT18-like	135	20	2.20567e-22	70.3	2	F:GO:0000210; F:GO:0016787	F:NAD+ diphosphatase activity; F:hydrolase activity	NA	NA	G3DSA:3.90.79.10 (GENE3D); PTHR22769:SF56 (PANTHER); PTHR22769 (PANTHER)	no GO terms	no GO terms
309298-ORF1	A disintegrin and metalloproteinase with thrombospondin motifs 1	117	1	0.0001946	100	NA	NA	NA	NA	NA	no IPS match	no IPS match	no IPS match
18780-ORF1	A disintegrin and metalloproteinase with thrombospondin motifs 15	174	17	1.20752e-19	81.2	3	C:GO:0005622; F:GO:0008270; F:GO:0046872	C:intracellular; F:zinc ion binding; F:metal ion binding	NA	NA	no IPS match	no IPS match	no IPS match
18780-ORF2	A disintegrin and metalloproteinase with thrombospondin motifs 15	153	16	3.56013e-18	83.36	3	C:GO:0005622; F:GO:0008270; F:GO:0046872	C:intracellular; F:zinc ion binding; F:metal ion binding	NA	NA	no IPS match	no IPS match	no IPS match
18780-ORF3	A disintegrin and metalloproteinase with thrombospondin motifs 15	141	15	7.05426e-16	82.88	3	C:GO:0005622; F:GO:0008270; F:GO:0046872	C:intracellular; F:zinc ion binding; F:metal ion binding	NA	NA	no IPS match	no IPS match	no IPS match
18780-ORF4	A disintegrin and metalloproteinase with thrombospondin motifs 15	129	15	1.95528e-13	81.73	3	C:GO:0005622; F:GO:0008270; F:GO:0046872	C:intracellular; F:zinc ion binding; F:metal ion binding	NA	NA	no IPS match	no IPS match	no IPS match
18780-ORF5	A disintegrin and metalloproteinase with thrombospondin motifs 15	114	16	6.06273e-09	88.33	3	C:GO:0005622; F:GO:0008270; F:GO:0046872	C:intracellular; F:zinc ion binding; F:metal ion binding	NA	NA	no IPS match	no IPS match	no IPS match
249670-ORF1	A disintegrin and metalloproteinase with thrombospondin motifs 15	157	17	6.01555e-18	86.47	3	C:GO:0005622; F:GO:0008270; F:GO:0046872	C:intracellular; F:zinc ion binding; F:metal ion binding	NA	NA	no IPS match	no IPS match	no IPS match
249670-ORF2	A disintegrin and metalloproteinase with thrombospondin motifs 15	145	17	9.63528e-17	87.44	3	C:GO:0005622; F:GO:0008270; F:GO:0046872	C:intracellular; F:zinc ion binding; F:metal ion binding	NA	NA	no IPS match	no IPS match	no IPS match
249670-ORF3	A disintegrin and metalloproteinase with thrombospondin motifs 15	133	16	8.24572e-15	88.26	3	C:GO:0005622; F:GO:0008270; F:GO:0046872	C:intracellular; F:zinc ion binding; F:metal ion binding	NA	NA	no IPS match	no IPS match	no IPS match
249670-ORF4	A disintegrin and metalloproteinase with thrombospondin motifs 15	114	17	7.12416e-11	90.12	3	C:GO:0005622; F:GO:0008270; F:GO:0046872	C:intracellular; F:zinc ion binding; F:metal ion binding	NA	NA	mobidb-lite (MOBIDB_LITE); mobidb-lite (MOBIDB_LITE)	no GO terms	no GO terms
78380-ORF1	A disintegrin and metalloproteinase with thrombospondin motifs 15	159	17	3.42094e-17	83.75	3	C:GO:0005622; F:GO:0008270; F:GO:0046872	C:intracellular; F:zinc ion binding; F:metal ion binding	NA	NA	no IPS match	no IPS match	no IPS match
78380-ORF2	A disintegrin and metalloproteinase with thrombospondin motifs 15	99	16	2.14932e-10	91.1	3	C:GO:0005622; F:GO:0008270; F:GO:0046872	C:intracellular; F:zinc ion binding; F:metal ion binding	NA	NA	no IPS match	no IPS match	no IPS match
296682-ORF1	A disintegrin and metalloproteinase with thrombospondin motifs 18	127	1	4.52716e-07	100	NA	NA	NA	NA	NA	no IPS match	no IPS match	no IPS match
319070-ORF1	A disintegrin and metalloproteinase with thrombospondin motifs 18-like isoform X3	246	7	5.65984e-09	57.76	NA	NA	NA	NA	NA	IPR000477 (PFAM); SSF56672 (SUPERFAMILY)	no GO terms	no GO terms
319070-ORF2	A disintegrin and metalloproteinase with thrombospondin motifs 18-like isoform X3	231	6	9.63045e-07	58.67	NA	NA	NA	NA	NA	IPR000477 (PFAM); SSF56672 (SUPERFAMILY)	no GO terms	no GO terms
322562-ORF1	A/G-specific adenine DNA glycosylase	108	1	5.42931e-08	100	NA	NA	NA	NA	NA	G3DSA:1.10.340.30 (GENE3D)	no GO terms	no GO terms
322562-ORF2	A/G-specific adenine DNA glycosylase	102	1	7.00069e-07	100	NA	NA	NA	NA	NA	no IPS match	no IPS match	no IPS match
322562-ORF3	A/G-specific adenine DNA glycosylase	200	20	2.48739e-18	89.93	8	F:GO:0003677; F:GO:0003824; P:GO:0006281; P:GO:0006284; C:GO:0016020; C:GO:0016021; F:GO:0016787; F:GO:0051539	F:DNA binding; F:catalytic activity; P:DNA repair; P:base-excision repair; C:membrane; C:integral component of membrane; F:hydrolase activity; F:4 iron, 4 sulfur cluster binding	NA	NA	G3DSA:1.10.340.30 (GENE3D); PTHR42944 (PANTHER); IPR011257 (SUPERFAMILY)	F:GO:0003824; P:GO:0006281	F:catalytic activity; P:DNA repair
322562-ORF4	A/G-specific adenine DNA glycosylase	152	20	2.74958e-17	91.29	6	F:GO:0003677; F:GO:0003824; P:GO:0006281; P:GO:0006284; F:GO:0016787; F:GO:0051539	F:DNA binding; F:catalytic activity; P:DNA repair; P:base-excision repair; F:hydrolase activity; F:4 iron, 4 sulfur cluster binding	NA	NA	G3DSA:1.10.340.30 (GENE3D); PTHR42944 (PANTHER); IPR011257 (SUPERFAMILY)	F:GO:0003824; P:GO:0006281	F:catalytic activity; P:DNA repair
322562-ORF5	A/G-specific adenine DNA glycosylase	137	20	2.82244e-17	91.51	6	F:GO:0003677; F:GO:0003824; P:GO:0006281; P:GO:0006284; F:GO:0016787; F:GO:0051539	F:DNA binding; F:catalytic activity; P:DNA repair; P:base-excision repair; F:hydrolase activity; F:4 iron, 4 sulfur cluster binding	NA	NA	G3DSA:1.10.340.30 (GENE3D); PTHR42944 (PANTHER); IPR011257 (SUPERFAMILY)	F:GO:0003824; P:GO:0006281	F:catalytic activity; P:DNA repair
322562-ORF6	A/G-specific adenine DNA glycosylase	128	20	3.41546e-17	91.51	6	F:GO:0003677; F:GO:0003824; P:GO:0006281; P:GO:0006284; F:GO:0016787; F:GO:0051539	F:DNA binding; F:catalytic activity; P:DNA repair; P:base-excision repair; F:hydrolase activity; F:4 iron, 4 sulfur cluster binding	NA	NA	G3DSA:1.10.340.30 (GENE3D); PTHR42944 (PANTHER); IPR011257 (SUPERFAMILY)	F:GO:0003824; P:GO:0006281	F:catalytic activity; P:DNA repair
121067-ORF1	AAA-domain-containing protein	150	20	2.15027e-10	87.79	5	F:GO:0005524; C:GO:0005778; P:GO:0006625; C:GO:0016021; F:GO:0042623	F:ATP binding; C:peroxisomal membrane; P:protein targeting to peroxisome; C:integral component of membrane; F:ATPase activity, coupled	EC:3.6.1.3; EC:3.6.1.15	Adenosinetriphosphatase; Nucleoside-triphosphate phosphatase	no IPS match	no IPS match	no IPS match
121067-ORF2	AAA-domain-containing protein	123	20	5.47686e-10	91.54	5	F:GO:0005524; C:GO:0005778; P:GO:0006625; C:GO:0016021; F:GO:0042623	F:ATP binding; C:peroxisomal membrane; P:protein targeting to peroxisome; C:integral component of membrane; F:ATPase activity, coupled	EC:3.6.1.3; EC:3.6.1.15	Adenosinetriphosphatase; Nucleoside-triphosphate phosphatase	no IPS match	no IPS match	no IPS match
121067-ORF3	AAA-domain-containing protein	119	20	5.7694e-10	91.53	5	F:GO:0005524; C:GO:0005778; P:GO:0006625; C:GO:0016021; F:GO:0042623	F:ATP binding; C:peroxisomal membrane; P:protein targeting to peroxisome; C:integral component of membrane; F:ATPase activity, coupled	EC:3.6.1.3; EC:3.6.1.15	Adenosinetriphosphatase; Nucleoside-triphosphate phosphatase	no IPS match	no IPS match	no IPS match
121067-ORF4	AAA-domain-containing protein	111	12	9.05719e-09	94.35	5	F:GO:0005524; C:GO:0005778; P:GO:0006625; C:GO:0016021; F:GO:0042623	F:ATP binding; C:peroxisomal membrane; P:protein targeting to peroxisome; C:integral component of membrane; F:ATPase activity, coupled	EC:3.6.1.3; EC:3.6.1.15	Adenosinetriphosphatase; Nucleoside-triphosphate phosphatase	no IPS match	no IPS match	no IPS match
185513-ORF2	AAA-domain-containing protein	152	1	0.00059546	77.78	5	F:GO:0005524; C:GO:0005778; P:GO:0006625; C:GO:0016021; F:GO:0042623	F:ATP binding; C:peroxisomal membrane; P:protein targeting to peroxisome; C:integral component of membrane; F:ATPase activity, coupled	EC:3.6.1.3; EC:3.6.1.15	Adenosinetriphosphatase; Nucleoside-triphosphate phosphatase	no IPS match	no IPS match	no IPS match
234817-ORF1	AAA-domain-containing protein	105	1	3.56636e-08	91.18	5	F:GO:0005524; C:GO:0005778; P:GO:0006625; C:GO:0016021; F:GO:0042623	F:ATP binding; C:peroxisomal membrane; P:protein targeting to peroxisome; C:integral component of membrane; F:ATPase activity, coupled	EC:3.6.1.3; EC:3.6.1.15	Adenosinetriphosphatase; Nucleoside-triphosphate phosphatase	no IPS match	no IPS match	no IPS match
289713-ORF2	AAA-domain-containing protein	133	2	5.9154e-05	98	5	F:GO:0005524; C:GO:0005778; P:GO:0006625; C:GO:0016021; F:GO:0042623	F:ATP binding; C:peroxisomal membrane; P:protein targeting to peroxisome; C:integral component of membrane; F:ATPase activity, coupled	EC:3.6.1.3; EC:3.6.1.15	Adenosinetriphosphatase; Nucleoside-triphosphate phosphatase	no IPS match	no IPS match	no IPS match
289713-ORF3	AAA-domain-containing protein	122	2	5.48489e-05	98	5	F:GO:0005524; C:GO:0005778; P:GO:0006625; C:GO:0016021; F:GO:0042623	F:ATP binding; C:peroxisomal membrane; P:protein targeting to peroxisome; C:integral component of membrane; F:ATPase activity, coupled	EC:3.6.1.3; EC:3.6.1.15	Adenosinetriphosphatase; Nucleoside-triphosphate phosphatase	no IPS match	no IPS match	no IPS match
289713-ORF4	AAA-domain-containing protein	114	2	4.99769e-05	98	5	F:GO:0005524; C:GO:0005778; P:GO:0006625; C:GO:0016021; F:GO:0042623	F:ATP binding; C:peroxisomal membrane; P:protein targeting to peroxisome; C:integral component of membrane; F:ATPase activity, coupled	EC:3.6.1.3; EC:3.6.1.15	Adenosinetriphosphatase; Nucleoside-triphosphate phosphatase	no IPS match	no IPS match	no IPS match
166357-ORF1	abhydrolase domain-containing protein 4	117	2	1.60515e-08	100	NA	NA	NA	NA	NA	no IPS match	no IPS match	no IPS match
302674-ORF3	AC091724_19Putative polyprotein	129	2	0.000341355	65.83	2	F:GO:0003676; F:GO:0008270	F:nucleic acid binding; F:zinc ion binding	NA	NA	G3DSA:4.10.60.10 (GENE3D); IPR001878 (PFAM); IPR001878 (PROSITE_PROFILES); IPR036875 (SUPERFAMILY)	F:GO:0003676; F:GO:0008270	F:nucleic acid binding; F:zinc ion binding
302674-ORF6	AC091724_19Putative polyprotein	126	2	1.1765e-06	73.62	5	F:GO:0003676; F:GO:0004190; P:GO:0006508; F:GO:0008270; P:GO:0015074	F:nucleic acid binding; F:aspartic-type endopeptidase activity; P:proteolysis; F:zinc ion binding; P:DNA integration	NA	NA	IPR001878 (PFAM); G3DSA:4.10.60.10 (GENE3D); IPR001878 (PROSITE_PROFILES); IPR036875 (SUPERFAMILY)	F:GO:0003676; F:GO:0008270	F:nucleic acid binding; F:zinc ion binding
302674-ORF7	AC091724_19Putative polyprotein	123	2	1.25406e-06	73.62	5	F:GO:0003676; F:GO:0004190; P:GO:0006508; F:GO:0008270; P:GO:0015074	F:nucleic acid binding; F:aspartic-type endopeptidase activity; P:proteolysis; F:zinc ion binding; P:DNA integration	NA	NA	IPR001878 (PFAM); G3DSA:4.10.60.10 (GENE3D); IPR001878 (PROSITE_PROFILES); IPR036875 (SUPERFAMILY)	F:GO:0003676; F:GO:0008270	F:nucleic acid binding; F:zinc ion binding
323723-ORF93	Ac1147-like protein	309	20	1.81144e-31	83.4	3	F:GO:0003674; C:GO:0005575; P:GO:0008150	F:molecular_function; C:cellular_component; P:biological_process	NA	NA	PTHR33626 (PANTHER)	no GO terms	no GO terms
323723-ORF94	Ac1147-like protein	243	20	1.4908e-30	87.44	3	F:GO:0003674; C:GO:0005575; P:GO:0008150	F:molecular_function; C:cellular_component; P:biological_process	NA	NA	PTHR33626 (PANTHER)	no GO terms	no GO terms
323723-ORF95	Ac1147-like protein	231	20	2.5103e-28	86.5	3	F:GO:0003674; C:GO:0005575; P:GO:0008150	F:molecular_function; C:cellular_component; P:biological_process	NA	NA	PTHR33626 (PANTHER)	no GO terms	no GO terms
323723-ORF96	Ac1147-like protein	201	20	1.56688e-25	89.79	3	F:GO:0003674; C:GO:0005575; P:GO:0008150	F:molecular_function; C:cellular_component; P:biological_process	NA	NA	PTHR33626 (PANTHER)	no GO terms	no GO terms
309012-ORF3	acetylcholine receptor subunit alpha-like	141	20	1.60128e-05	66.92	2	C:GO:0016020; C:GO:0016021	C:membrane; C:integral component of membrane	NA	NA	no IPS match	no IPS match	no IPS match
309012-ORF4	acetylcholine receptor subunit alpha-like	138	20	2.04972e-05	66.64	2	C:GO:0016020; C:GO:0016021	C:membrane; C:integral component of membrane	NA	NA	no IPS match	no IPS match	no IPS match
309012-ORF5	acetylcholine receptor subunit alpha-like	135	14	2.30292e-05	65.06	NA	NA	NA	NA	NA	no IPS match	no IPS match	no IPS match
313861-ORF30	AChain A, Crystal Structure Of A Hairpin Exchange Variant (Lr1) Of The Targeting Line-1 Retrotransposon Endonuclease	161	13	0.000181158	65.5	14	F:GO:0003824; F:GO:0003964; F:GO:0004518; F:GO:0004519; P:GO:0006310; P:GO:0008152; F:GO:0009036; F:GO:0016740; F:GO:0016779; F:GO:0016787; P:GO:0032197; P:GO:0032199; F:GO:0046872; P:GO:0090305	F:catalytic activity; F:RNA-directed DNA polymerase activity; F:nuclease activity; F:endonuclease activity; P:DNA recombination; P:metabolic process; F:type II site-specific deoxyribonuclease activity; F:transferase activity; F:nucleotidyltransferase activity; F:hydrolase activity; P:transposition, RNA-mediated; P:reverse transcription involved in RNA-mediated transposition; F:metal ion binding; …	NA	NA	IPR036691 (G3DSA:3.60.10.GENE3D); IPR036691 (SUPERFAMILY)	no GO terms	no GO terms
167034-ORF2	acid-sensing ion channel 1-like	133	4	1.45652e-08	81.63	NA	NA	NA	NA	NA	no IPS match	no IPS match	no IPS match
167034-ORF3	acid-sensing ion channel 1-like	121	4	1.17276e-08	81.63	NA	NA	NA	NA	NA	no IPS match	no IPS match	no IPS match
22820-ORF1	actin	150	20	1.6773e-28	99.8	NA	NA	NA	NA	NA	G3DSA:3.90.640.10 (GENE3D); IPR004000 (PFAM); PTHR11937:SF278 (PANTHER); IPR004000 (PANTHER); SSF53067 (SUPERFAMILY)	no GO terms	no GO terms
22820-ORF2	actin	116	20	7.15859e-19	99.61	NA	NA	NA	NA	NA	G3DSA:3.90.640.10 (GENE3D); IPR004000 (PFAM); PTHR11937:SF278 (PANTHER); IPR004000 (PANTHER); SSF53067 (SUPERFAMILY)	no GO terms	no GO terms
22820-ORF3	actin	99	20	5.43972e-15	99.7	NA	NA	NA	NA	NA	G3DSA:3.90.640.10 (GENE3D); IPR004000 (PFAM); PTHR11937:SF278 (PANTHER); IPR004000 (PANTHER); SSF53067 (SUPERFAMILY)	no GO terms	no GO terms
22820-ORF4	actin	150	20	1.6773e-28	99.8	NA	NA	NA	NA	NA	G3DSA:3.90.640.10 (GENE3D); IPR004000 (PFAM); PTHR11937:SF278 (PANTHER); IPR004000 (PANTHER); SSF53067 (SUPERFAMILY)	no GO terms	no GO terms
312343-ORF5	actin filament-associated protein 1-like 2 isoform X5	156	6	6.07738e-07	70.48	NA	NA	NA	NA	NA	no IPS match	no IPS match	no IPS match
144019-ORF3	actin-binding protein anillin-like isoform X1	158	3	0.000332653	92.57	NA	NA	NA	NA	NA	Coil (COILS)	no GO terms	no GO terms
144019-ORF5	actin-binding protein anillin-like isoform X2	140	2	0.000402368	92.71	NA	NA	NA	NA	NA	no IPS match	no IPS match	no IPS match
77802-ORF1	actin-related protein 2/3 complex subunit 4	110	20	7.35472e-17	97.5	11	P:GO:0000147; F:GO:0003779; F:GO:0005198; C:GO:0005737; C:GO:0005856; C:GO:0005885; C:GO:0015629; P:GO:0030041; C:GO:0030479; P:GO:0030833; P:GO:0034314	P:actin cortical patch assembly; F:actin binding; F:structural molecule activity; C:cytoplasm; C:cytoskeleton; C:Arp2/3 protein complex; C:actin cytoskeleton; P:actin filament polymerization; C:actin cortical patch; P:regulation of actin filament polymerization; P:Arp2/3 complex-mediated actin nucleation	NA	NA	IPR034666 (G3DSA:3.30.1460.GENE3D); IPR008384 (PFAM); IPR008384 (PANTHER); IPR034666 (SUPERFAMILY)	C:GO:0005885; C:GO:0015629; P:GO:0030041; P:GO:0030833; P:GO:0034314	C:Arp2/3 protein complex; C:actin cytoskeleton; P:actin filament polymerization; P:regulation of actin filament polymerization; P:Arp2/3 complex-mediated actin nucleation
77802-ORF2	actin-related protein 2/3 complex subunit 4	138	20	7.72028e-19	97.55	8	F:GO:0003779; C:GO:0005737; C:GO:0005856; C:GO:0005885; C:GO:0015629; P:GO:0030041; P:GO:0030833; P:GO:0034314	F:actin binding; C:cytoplasm; C:cytoskeleton; C:Arp2/3 protein complex; C:actin cytoskeleton; P:actin filament polymerization; P:regulation of actin filament polymerization; P:Arp2/3 complex-mediated actin nucleation	NA	NA	IPR034666 (G3DSA:3.30.1460.GENE3D); IPR008384 (PFAM); IPR008384 (PANTHER); IPR034666 (SUPERFAMILY)	C:GO:0005885; C:GO:0015629; P:GO:0030041; P:GO:0030833; P:GO:0034314	C:Arp2/3 protein complex; C:actin cytoskeleton; P:actin filament polymerization; P:regulation of actin filament polymerization; P:Arp2/3 complex-mediated actin nucleation
77802-ORF3	actin-related protein 2/3 complex subunit 4	120	20	2.69305e-14	96.64	8	F:GO:0003779; C:GO:0005737; C:GO:0005856; C:GO:0005885; C:GO:0015629; P:GO:0030041; P:GO:0030833; P:GO:0034314	F:actin binding; C:cytoplasm; C:cytoskeleton; C:Arp2/3 protein complex; C:actin cytoskeleton; P:actin filament polymerization; P:regulation of actin filament polymerization; P:Arp2/3 complex-mediated actin nucleation	NA	NA	IPR034666 (G3DSA:3.30.1460.GENE3D); IPR008384 (PFAM); IPR034666 (SUPERFAMILY)	C:GO:0005885; C:GO:0015629; P:GO:0030041; P:GO:0030833; P:GO:0034314	C:Arp2/3 protein complex; C:actin cytoskeleton; P:actin filament polymerization; P:regulation of actin filament polymerization; P:Arp2/3 complex-mediated actin nucleation
77802-ORF4	actin-related protein 2/3 complex subunit 4	117	20	1.98873e-13	96.38	8	F:GO:0003779; C:GO:0005737; C:GO:0005856; C:GO:0005885; C:GO:0015629; P:GO:0030041; P:GO:0030833; P:GO:0034314	F:actin binding; C:cytoplasm; C:cytoskeleton; C:Arp2/3 protein complex; C:actin cytoskeleton; P:actin filament polymerization; P:regulation of actin filament polymerization; P:Arp2/3 complex-mediated actin nucleation	NA	NA	IPR034666 (G3DSA:3.30.1460.GENE3D); IPR008384 (PFAM); IPR034666 (SUPERFAMILY)	C:GO:0005885; C:GO:0015629; P:GO:0030041; P:GO:0030833; P:GO:0034314	C:Arp2/3 protein complex; C:actin cytoskeleton; P:actin filament polymerization; P:regulation of actin filament polymerization; P:Arp2/3 complex-mediated actin nucleation
107644-ORF1	activating molecule in BECN1-regulated autophagy protein 1	108	1	1.00849e-05	95.45	NA	NA	NA	NA	NA	no IPS match	no IPS match	no IPS match
221621-ORF1	acyl-CoA dehydrogenase	135	20	3.48877e-07	85.16	2	F:GO:0016627; P:GO:0055114	F:oxidoreductase activity, acting on the CH-CH group of donors; P:oxidation-reduction process	NA	NA	no IPS match	no IPS match	no IPS match
234387-ORF1	acyl-CoA dehydrogenase	147	20	5.98348e-08	91.35	2	F:GO:0016627; P:GO:0055114	F:oxidoreductase activity, acting on the CH-CH group of donors; P:oxidation-reduction process	NA	NA	no IPS match	no IPS match	no IPS match
241255-ORF1	acyl-CoA dehydrogenase	154	20	1.30907e-15	75.96	9	F:GO:0003995; C:GO:0005739; P:GO:0008152; F:GO:0016491; F:GO:0016627; F:GO:0016787; P:GO:0033539; F:GO:0050660; P:GO:0055114	F:acyl-CoA dehydrogenase activity; C:mitochondrion; P:metabolic process; F:oxidoreductase activity; F:oxidoreductase activity, acting on the CH-CH group of donors; F:hydrolase activity; P:fatty acid beta-oxidation using acyl-CoA dehydrogenase; F:flavin adenine dinucleotide binding; P:oxidation-reduction process	NA	NA	IPR037069 (G3DSA:1.10.540.GENE3D)	F:GO:0016627; F:GO:0050660; P:GO:0055114	F:oxidoreductase activity, acting on the CH-CH group of donors; F:flavin adenine dinucleotide binding; P:oxidation-reduction process
241255-ORF2	acyl-CoA dehydrogenase	130	20	2.35867e-10	88.22	7	F:GO:0003995; P:GO:0008152; F:GO:0016491; F:GO:0016627; F:GO:0016787; F:GO:0050660; P:GO:0055114	F:acyl-CoA dehydrogenase activity; P:metabolic process; F:oxidoreductase activity; F:oxidoreductase activity, acting on the CH-CH group of donors; F:hydrolase activity; F:flavin adenine dinucleotide binding; P:oxidation-reduction process	NA	NA	IPR037069 (G3DSA:1.10.540.GENE3D)	F:GO:0016627; F:GO:0050660; P:GO:0055114	F:oxidoreductase activity, acting on the CH-CH group of donors; F:flavin adenine dinucleotide binding; P:oxidation-reduction process
241255-ORF3	acyl-CoA dehydrogenase	121	20	2.39815e-08	91.02	8	F:GO:0003995; F:GO:0004085; P:GO:0008152; F:GO:0016491; F:GO:0016627; F:GO:0016787; F:GO:0050660; P:GO:0055114	F:acyl-CoA dehydrogenase activity; F:butyryl-CoA dehydrogenase activity; P:metabolic process; F:oxidoreductase activity; F:oxidoreductase activity, acting on the CH-CH group of donors; F:hydrolase activity; F:flavin adenine dinucleotide binding; P:oxidation-reduction process	NA	NA	IPR037069 (G3DSA:1.10.540.GENE3D)	F:GO:0016627; F:GO:0050660; P:GO:0055114	F:oxidoreductase activity, acting on the CH-CH group of donors; F:flavin adenine dinucleotide binding; P:oxidation-reduction process
257927-ORF1	acyl-CoA dehydrogenase	132	20	1.62652e-07	93.57	2	F:GO:0016627; P:GO:0055114	F:oxidoreductase activity, acting on the CH-CH group of donors; P:oxidation-reduction process	NA	NA	no IPS match	no IPS match	no IPS match
273057-ORF2	acyl-CoA dehydrogenase	136	20	2.35675e-08	91	2	F:GO:0016627; P:GO:0055114	F:oxidoreductase activity, acting on the CH-CH group of donors; P:oxidation-reduction process	NA	NA	no IPS match	no IPS match	no IPS match
292138-ORF1	acyl-CoA dehydrogenase	126	20	2.3092e-06	99.32	2	F:GO:0016627; P:GO:0055114	F:oxidoreductase activity, acting on the CH-CH group of donors; P:oxidation-reduction process	NA	NA	no IPS match	no IPS match	no IPS match
295045-ORF2	acyl-CoA dehydrogenase	108	20	1.18153e-06	98.88	2	F:GO:0016627; P:GO:0055114	F:oxidoreductase activity, acting on the CH-CH group of donors; P:oxidation-reduction process	NA	NA	no IPS match	no IPS match	no IPS match
322544-ORF1	acyl-CoA dehydrogenase	249	20	4.78262e-07	85.62	2	F:GO:0016627; P:GO:0055114	F:oxidoreductase activity, acting on the CH-CH group of donors; P:oxidation-reduction process	NA	NA	no IPS match	no IPS match	no IPS match
241255-ORF4	acyl-CoA dehydrogenase family member 11 isoform X1	106	2	9.75543e-05	76.67	NA	NA	NA	NA	NA	no IPS match	no IPS match	no IPS match
307981-ORF1	acyl-CoA synthetase family member 3, mitochondrial	111	20	5.20901e-14	83.06	2	F:GO:0003824; P:GO:0008152	F:catalytic activity; P:metabolic process	NA	NA	no IPS match	no IPS match	no IPS match
307981-ORF2	acyl-CoA synthetase family member 3, mitochondrial	105	20	2.0552e-14	78.57	2	F:GO:0003824; P:GO:0008152	F:catalytic activity; P:metabolic process	NA	NA	no IPS match	no IPS match	no IPS match
50107-ORF1	acyl-CoA synthetase family member 3, mitochondrial	150	20	6.90859e-17	94.6	2	F:GO:0003824; P:GO:0008152	F:catalytic activity; P:metabolic process	NA	NA	G3DSA:3.40.50.12780 (GENE3D); PTHR24096 (PANTHER); PTHR24096:SF267 (PANTHER); SSF56801 (SUPERFAMILY)	no GO terms	no GO terms
50107-ORF2	acyl-CoA synthetase family member 3, mitochondrial	105	20	1.64115e-13	93.57	2	F:GO:0003824; P:GO:0008152	F:catalytic activity; P:metabolic process	NA	NA	G3DSA:3.40.50.12780 (GENE3D); PTHR24096 (PANTHER); PTHR24096:SF267 (PANTHER); SSF56801 (SUPERFAMILY)	no GO terms	no GO terms
224368-ORF1	acyl-CoA synthetase short-chain family member 3, mitochondrial	99	2	3.19715e-07	91.67	NA	NA	NA	NA	NA	no IPS match	no IPS match	no IPS match
251359-ORF1	acyl-coenzyme A amino acid N-acyltransferase 1	149	2	8.14097e-06	68.8	NA	NA	NA	NA	NA	no IPS match	no IPS match	no IPS match
251359-ORF2	acyl-coenzyme A amino acid N-acyltransferase 1	146	2	7.7911e-06	68.8	NA	NA	NA	NA	NA	no IPS match	no IPS match	no IPS match
319658-ORF1	ADAMTS-like protein 3	120	1	1.49684e-13	92.31	NA	NA	NA	NA	NA	no IPS match	no IPS match	no IPS match
319658-ORF2	ADAMTS-like protein 3	102	1	7.76724e-10	96.77	NA	NA	NA	NA	NA	no IPS match	no IPS match	no IPS match
307863-ORF1	adaptin ear-binding coat-associated protein 1	153	12	2.5198e-05	63.4	2	F:GO:0003964; P:GO:0006278	F:RNA-directed DNA polymerase activity; P:RNA-dependent DNA biosynthetic process	NA	NA	mobidb-lite (MOBIDB_LITE)	no GO terms	no GO terms
180769-ORF2	Adenosine 3'-phospho 5'-phosphosulfate transporter 1	103	3	6.22885e-05	78.02	4	P:GO:0006644; C:GO:0016021; F:GO:0016746; P:GO:0055085	P:phospholipid metabolic process; C:integral component of membrane; F:transferase activity, transferring acyl groups; P:transmembrane transport	NA	NA	no IPS match	no IPS match	no IPS match
302365-ORF1	Adenosine 3'-phospho 5'-phosphosulfate transporter 1	114	5	8.24187e-05	73.92	4	P:GO:0006644; C:GO:0016021; F:GO:0016746; P:GO:0055085	P:phospholipid metabolic process; C:integral component of membrane; F:transferase activity, transferring acyl groups; P:transmembrane transport	NA	NA	no IPS match	no IPS match	no IPS match
246821-ORF1	adenosine deaminase AGSA-like	130	20	7.2982e-18	78.14	9	F:GO:0004000; C:GO:0005615; C:GO:0005829; P:GO:0006154; F:GO:0008083; P:GO:0010469; F:GO:0019239; P:GO:0043103; P:GO:0046103	F:adenosine deaminase activity; C:extracellular space; C:cytosol; P:adenosine catabolic process; F:growth factor activity; P:regulation of signaling receptor activity; F:deaminase activity; P:hypoxanthine salvage; P:inosine biosynthetic process	NA	NA	G3DSA:3.20.20.140 (GENE3D); PTHR11409:SF39 (PANTHER); PTHR11409 (PANTHER); IPR032466 (SUPERFAMILY)	no GO terms	no GO terms
107159-ORF1	adenosine deaminase CECR1	122	20	6.98111e-11	91.16	13	F:GO:0004000; C:GO:0005615; C:GO:0005829; P:GO:0006154; F:GO:0008083; F:GO:0008270; P:GO:0010469; F:GO:0019239; F:GO:0031685; F:GO:0042803; P:GO:0043103; F:GO:0043394; P:GO:0046103	F:adenosine deaminase activity; C:extracellular space; C:cytosol; P:adenosine catabolic process; F:growth factor activity; F:zinc ion binding; P:regulation of signaling receptor activity; F:deaminase activity; F:adenosine receptor binding; F:protein homodimerization activity; P:hypoxanthine salvage; F:proteoglycan binding; P:inosine biosynthetic process	NA	NA	G3DSA:3.20.20.140 (GENE3D)	no GO terms	no GO terms
107159-ORF2	adenosine deaminase CECR1	101	20	2.13558e-06	90.78	13	F:GO:0004000; C:GO:0005615; C:GO:0005829; P:GO:0006154; F:GO:0008083; F:GO:0008270; P:GO:0010469; F:GO:0019239; F:GO:0031685; F:GO:0042803; P:GO:0043103; F:GO:0043394; P:GO:0046103	F:adenosine deaminase activity; C:extracellular space; C:cytosol; P:adenosine catabolic process; F:growth factor activity; F:zinc ion binding; P:regulation of signaling receptor activity; F:deaminase activity; F:adenosine receptor binding; F:protein homodimerization activity; P:hypoxanthine salvage; F:proteoglycan binding; P:inosine biosynthetic process	NA	NA	no IPS match	no IPS match	no IPS match
24265-ORF1	adenosine kinase	126	1	1.81795e-12	86.11	NA	NA	NA	NA	NA	no IPS match	no IPS match	no IPS match
24265-ORF2	adenosine kinase	123	1	1.73923e-12	86.11	NA	NA	NA	NA	NA	no IPS match	no IPS match	no IPS match
30758-ORF1	adenosine receptor A2b-like	121	20	4.47798e-15	71.29	12	F:GO:0003676; F:GO:0004930; F:GO:0004984; C:GO:0005886; P:GO:0007165; P:GO:0007186; P:GO:0007608; P:GO:0015074; C:GO:0016020; C:GO:0016021; P:GO:0050896; P:GO:0050911	F:nucleic acid binding; F:G-protein coupled receptor activity; F:olfactory receptor activity; C:plasma membrane; P:signal transduction; P:G-protein coupled receptor signaling pathway; P:sensory perception of smell; P:DNA integration; C:membrane; C:integral component of membrane; P:response to stimulus; P:detection of chemical stimulus involved in sensory perception of smell	NA	NA	no IPS match	no IPS match	no IPS match
30758-ORF2	adenosine receptor A2b-like	112	20	1.85333e-13	74.1	12	F:GO:0003676; F:GO:0004930; F:GO:0004984; C:GO:0005886; P:GO:0007165; P:GO:0007186; P:GO:0007608; P:GO:0015074; C:GO:0016020; C:GO:0016021; P:GO:0050896; P:GO:0050911	F:nucleic acid binding; F:G-protein coupled receptor activity; F:olfactory receptor activity; C:plasma membrane; P:signal transduction; P:G-protein coupled receptor signaling pathway; P:sensory perception of smell; P:DNA integration; C:membrane; C:integral component of membrane; P:response to stimulus; P:detection of chemical stimulus involved in sensory perception of smell	NA	NA	no IPS match	no IPS match	no IPS match
30758-ORF3	adenosine receptor A2b-like	105	20	9.14581e-13	77.65	12	F:GO:0003676; F:GO:0004930; F:GO:0004984; C:GO:0005886; P:GO:0007165; P:GO:0007186; P:GO:0007608; P:GO:0015074; C:GO:0016020; C:GO:0016021; P:GO:0050896; P:GO:0050911	F:nucleic acid binding; F:G-protein coupled receptor activity; F:olfactory receptor activity; C:plasma membrane; P:signal transduction; P:G-protein coupled receptor signaling pathway; P:sensory perception of smell; P:DNA integration; C:membrane; C:integral component of membrane; P:response to stimulus; P:detection of chemical stimulus involved in sensory perception of smell	NA	NA	mobidb-lite (MOBIDB_LITE)	no GO terms	no GO terms
30758-ORF4	adenosine receptor A2b-like	123	20	8.86032e-15	71.57	12	F:GO:0003676; F:GO:0004930; F:GO:0004984; C:GO:0005886; P:GO:0007165; P:GO:0007186; P:GO:0007608; P:GO:0015074; C:GO:0016020; C:GO:0016021; P:GO:0050896; P:GO:0050911	F:nucleic acid binding; F:G-protein coupled receptor activity; F:olfactory receptor activity; C:plasma membrane; P:signal transduction; P:G-protein coupled receptor signaling pathway; P:sensory perception of smell; P:DNA integration; C:membrane; C:integral component of membrane; P:response to stimulus; P:detection of chemical stimulus involved in sensory perception of smell	NA	NA	no IPS match	no IPS match	no IPS match
30758-ORF5	adenosine receptor A2b-like	120	20	3.54784e-14	70.93	12	F:GO:0003676; F:GO:0004930; F:GO:0004984; C:GO:0005886; P:GO:0007165; P:GO:0007186; P:GO:0007608; P:GO:0015074; C:GO:0016020; C:GO:0016021; P:GO:0050896; P:GO:0050911	F:nucleic acid binding; F:G-protein coupled receptor activity; F:olfactory receptor activity; C:plasma membrane; P:signal transduction; P:G-protein coupled receptor signaling pathway; P:sensory perception of smell; P:DNA integration; C:membrane; C:integral component of membrane; P:response to stimulus; P:detection of chemical stimulus involved in sensory perception of smell	NA	NA	no IPS match	no IPS match	no IPS match
161213-ORF1	ADP-ribosylation factor GTPase-activating protein 1	179	1	1.34745e-10	88.57	NA	NA	NA	NA	NA	mobidb-lite (MOBIDB_LITE); mobidb-lite (MOBIDB_LITE)	no GO terms	no GO terms
161213-ORF4	ADP-ribosylation factor GTPase-activating protein 1	130	1	3.47256e-10	88.57	NA	NA	NA	NA	NA	mobidb-lite (MOBIDB_LITE); mobidb-lite (MOBIDB_LITE)	no GO terms	no GO terms
161213-ORF5	ADP-ribosylation factor GTPase-activating protein 1	121	1	3.09096e-10	88.57	NA	NA	NA	NA	NA	mobidb-lite (MOBIDB_LITE); mobidb-lite (MOBIDB_LITE)	no GO terms	no GO terms
161213-ORF6	ADP-ribosylation factor GTPase-activating protein 1	106	1	2.32098e-09	88.24	NA	NA	NA	NA	NA	mobidb-lite (MOBIDB_LITE); mobidb-lite (MOBIDB_LITE)	no GO terms	no GO terms
277315-ORF1	ADP-ribosylation factor GTPase-activating protein 2	96	1	1.40791e-08	93.33	NA	NA	NA	NA	NA	mobidb-lite (MOBIDB_LITE)	no GO terms	no GO terms
123838-ORF1	ADP-ribosylation factor-like protein 5B	141	20	1.25768e-06	96.25	3	F:GO:0000166; F:GO:0005525; C:GO:0005622	F:nucleotide binding; F:GTP binding; C:intracellular	NA	NA	no IPS match	no IPS match	no IPS match
123838-ORF2	ADP-ribosylation factor-like protein 5B	135	20	3.06396e-05	96.14	3	F:GO:0000166; F:GO:0005525; C:GO:0005622	F:nucleotide binding; F:GTP binding; C:intracellular	NA	NA	mobidb-lite (MOBIDB_LITE)	no GO terms	no GO terms
300972-ORF9	adult enhancer factor 1	161	20	5.94972e-10	69.62	1	F:GO:0003676	F:nucleic acid binding	NA	NA	G3DSA:3.30.160.60 (GENE3D); PF00096 (PFAM); PTHR24376:SF89 (PANTHER); PTHR24376 (PANTHER); IPR013087 (PROSITE_PROFILES); IPR036236 (SUPERFAMILY); IPR036236 (SUPERFAMILY)	F:GO:0003676	F:nucleic acid binding
300377-ORF10	AF134586_1reverse transcriptase-like protein	138	2	1.12522e-05	67.05	2	F:GO:0003964; P:GO:0006278	F:RNA-directed DNA polymerase activity; P:RNA-dependent DNA biosynthetic process	NA	NA	no IPS match	no IPS match	no IPS match
611-ORF1	AF355375_1putative reverse transcriptase	318	20	4.72777e-17	60.06	2	F:GO:0003964; P:GO:0006278	F:RNA-directed DNA polymerase activity; P:RNA-dependent DNA biosynthetic process	NA	NA	no IPS match	no IPS match	no IPS match
611-ORF2	AF355375_1putative reverse transcriptase	243	20	2.09186e-10	56.11	2	F:GO:0003964; P:GO:0006278	F:RNA-directed DNA polymerase activity; P:RNA-dependent DNA biosynthetic process	EC:2.7.7.49	RNA-directed DNA polymerase	no IPS match	no IPS match	no IPS match
184076-ORF1	AF369891_4endonuclease/reverse transcriptase	116	2	0.000311596	76.81	5	F:GO:0003964; F:GO:0004519; P:GO:0006278; F:GO:0046872; P:GO:0090305	F:RNA-directed DNA polymerase activity; F:endonuclease activity; P:RNA-dependent DNA biosynthetic process; F:metal ion binding; P:nucleic acid phosphodiester bond hydrolysis	EC:2.7.7.49	RNA-directed DNA polymerase	no IPS match	no IPS match	no IPS match
184076-ORF2	AF369891_4endonuclease/reverse transcriptase	108	1	0.000338154	76.47	5	F:GO:0003964; F:GO:0004519; P:GO:0006278; F:GO:0046872; P:GO:0090305	F:RNA-directed DNA polymerase activity; F:endonuclease activity; P:RNA-dependent DNA biosynthetic process; F:metal ion binding; P:nucleic acid phosphodiester bond hydrolysis	EC:2.7.7.49	RNA-directed DNA polymerase	no IPS match	no IPS match	no IPS match
184076-ORF3	AF369891_4endonuclease/reverse transcriptase	105	1	0.000319027	76.47	5	F:GO:0003964; F:GO:0004519; P:GO:0006278; F:GO:0046872; P:GO:0090305	F:RNA-directed DNA polymerase activity; F:endonuclease activity; P:RNA-dependent DNA biosynthetic process; F:metal ion binding; P:nucleic acid phosphodiester bond hydrolysis	EC:2.7.7.49	RNA-directed DNA polymerase	no IPS match	no IPS match	no IPS match
278084-ORF1	AF369891_4endonuclease/reverse transcriptase	147	3	5.83236e-06	70.82	5	F:GO:0003964; F:GO:0004519; P:GO:0006278; F:GO:0046872; P:GO:0090305	F:RNA-directed DNA polymerase activity; F:endonuclease activity; P:RNA-dependent DNA biosynthetic process; F:metal ion binding; P:nucleic acid phosphodiester bond hydrolysis	EC:2.7.7.49	RNA-directed DNA polymerase	no IPS match	no IPS match	no IPS match
278084-ORF2	AF369891_4endonuclease/reverse transcriptase	141	4	3.67094e-06	70.32	5	F:GO:0003964; F:GO:0004519; P:GO:0006278; F:GO:0046872; P:GO:0090305	F:RNA-directed DNA polymerase activity; F:endonuclease activity; P:RNA-dependent DNA biosynthetic process; F:metal ion binding; P:nucleic acid phosphodiester bond hydrolysis	EC:2.7.7.49	RNA-directed DNA polymerase	no IPS match	no IPS match	no IPS match
278084-ORF3	AF369891_4endonuclease/reverse transcriptase	126	3	3.12285e-05	72.36	5	F:GO:0003964; F:GO:0004519; P:GO:0006278; F:GO:0046872; P:GO:0090305	F:RNA-directed DNA polymerase activity; F:endonuclease activity; P:RNA-dependent DNA biosynthetic process; F:metal ion binding; P:nucleic acid phosphodiester bond hydrolysis	EC:2.7.7.49	RNA-directed DNA polymerase	no IPS match	no IPS match	no IPS match
278084-ORF4	AF369891_4endonuclease/reverse transcriptase	123	3	6.35205e-05	72.26	5	F:GO:0003964; F:GO:0004519; P:GO:0006278; F:GO:0046872; P:GO:0090305	F:RNA-directed DNA polymerase activity; F:endonuclease activity; P:RNA-dependent DNA biosynthetic process; F:metal ion binding; P:nucleic acid phosphodiester bond hydrolysis	NA	NA	no IPS match	no IPS match	no IPS match
278084-ORF5	AF369891_4endonuclease/reverse transcriptase	105	1	0.00012086	76.47	5	F:GO:0003964; F:GO:0004519; P:GO:0006278; F:GO:0046872; P:GO:0090305	F:RNA-directed DNA polymerase activity; F:endonuclease activity; P:RNA-dependent DNA biosynthetic process; F:metal ion binding; P:nucleic acid phosphodiester bond hydrolysis	EC:2.7.7.49	RNA-directed DNA polymerase	no IPS match	no IPS match	no IPS match
299558-ORF30	AF369891_4endonuclease/reverse transcriptase	117	2	0.000534504	74.68	5	F:GO:0003964; F:GO:0004519; P:GO:0006278; F:GO:0046872; P:GO:0090305	F:RNA-directed DNA polymerase activity; F:endonuclease activity; P:RNA-dependent DNA biosynthetic process; F:metal ion binding; P:nucleic acid phosphodiester bond hydrolysis	EC:2.7.7.49	RNA-directed DNA polymerase	no IPS match	no IPS match	no IPS match
299558-ORF32	AF369891_4endonuclease/reverse transcriptase	123	5	5.90607e-05	66.28	5	F:GO:0003964; F:GO:0004519; P:GO:0006278; F:GO:0046872; P:GO:0090305	F:RNA-directed DNA polymerase activity; F:endonuclease activity; P:RNA-dependent DNA biosynthetic process; F:metal ion binding; P:nucleic acid phosphodiester bond hydrolysis	EC:2.7.7.49	RNA-directed DNA polymerase	no IPS match	no IPS match	no IPS match
299558-ORF33	AF369891_4endonuclease/reverse transcriptase	102	1	0.000315913	80.65	5	F:GO:0003964; F:GO:0004519; P:GO:0006278; F:GO:0046872; P:GO:0090305	F:RNA-directed DNA polymerase activity; F:endonuclease activity; P:RNA-dependent DNA biosynthetic process; F:metal ion binding; P:nucleic acid phosphodiester bond hydrolysis	EC:2.7.7.49	RNA-directed DNA polymerase	no IPS match	no IPS match	no IPS match
79637-ORF1	AF369891_4endonuclease/reverse transcriptase	129	4	2.03954e-06	72	5	F:GO:0003964; F:GO:0004519; P:GO:0006278; F:GO:0046872; P:GO:0090305	F:RNA-directed DNA polymerase activity; F:endonuclease activity; P:RNA-dependent DNA biosynthetic process; F:metal ion binding; P:nucleic acid phosphodiester bond hydrolysis	NA	NA	no IPS match	no IPS match	no IPS match
264544-ORF10	AF4/FMR2 family member 3	132	4	1.82457e-05	74.7	2	C:GO:0005622; F:GO:0008270	C:intracellular; F:zinc ion binding	NA	NA	no IPS match	no IPS match	no IPS match
264544-ORF2	AF4/FMR2 family member 3	137	1	0.000242389	71.11	NA	NA	NA	NA	NA	no IPS match	no IPS match	no IPS match
264544-ORF6	AF4/FMR2 family member 3	159	12	1.18381e-06	69.39	2	C:GO:0005622; F:GO:0008270	C:intracellular; F:zinc ion binding	NA	NA	no IPS match	no IPS match	no IPS match
264544-ORF7	AF4/FMR2 family member 3	153	5	1.03202e-05	72.8	2	C:GO:0005622; F:GO:0008270	C:intracellular; F:zinc ion binding	NA	NA	no IPS match	no IPS match	no IPS match
264544-ORF8	AF4/FMR2 family member 3	150	6	1.12181e-05	73.3	2	C:GO:0005622; F:GO:0008270	C:intracellular; F:zinc ion binding	NA	NA	no IPS match	no IPS match	no IPS match
264544-ORF9	AF4/FMR2 family member 3	147	5	1.24329e-05	72.75	2	C:GO:0005622; F:GO:0008270	C:intracellular; F:zinc ion binding	NA	NA	no IPS match	no IPS match	no IPS match
203963-ORF1	AF442732_2lambda-recombinase-like protein	132	15	1.10808e-11	72.84	3	F:GO:0003677; P:GO:0006310; P:GO:0015074	F:DNA binding; P:DNA recombination; P:DNA integration	NA	NA	no IPS match	no IPS match	no IPS match
203963-ORF2	AF442732_2lambda-recombinase-like protein	123	20	3.99556e-10	74.02	3	F:GO:0003677; P:GO:0006310; P:GO:0015074	F:DNA binding; P:DNA recombination; P:DNA integration	NA	NA	no IPS match	no IPS match	no IPS match
203963-ORF3	AF442732_2lambda-recombinase-like protein	113	20	5.33494e-09	76.58	3	F:GO:0003677; P:GO:0006310; P:GO:0015074	F:DNA binding; P:DNA recombination; P:DNA integration	NA	NA	mobidb-lite (MOBIDB_LITE)	no GO terms	no GO terms
21197-ORF2	AF442732_2lambda-recombinase-like protein	141	20	2.08998e-14	72.9	3	F:GO:0003677; P:GO:0006310; P:GO:0015074	F:DNA binding; P:DNA recombination; P:DNA integration	NA	NA	no IPS match	no IPS match	no IPS match
21197-ORF3	AF442732_2lambda-recombinase-like protein	105	10	4.55255e-09	70.94	3	F:GO:0003677; P:GO:0006310; P:GO:0015074	F:DNA binding; P:DNA recombination; P:DNA integration	NA	NA	no IPS match	no IPS match	no IPS match
25409-ORF1	AF442732_2lambda-recombinase-like protein	246	20	1.82059e-24	63.98	3	F:GO:0003677; P:GO:0006310; P:GO:0015074	F:DNA binding; P:DNA recombination; P:DNA integration	NA	NA	no IPS match	no IPS match	no IPS match
299553-ORF33	AF442732_2lambda-recombinase-like protein	171	20	1.25328e-15	74.12	3	F:GO:0003677; P:GO:0006310; P:GO:0015074	F:DNA binding; P:DNA recombination; P:DNA integration	NA	NA	no IPS match	no IPS match	no IPS match
299553-ORF34	AF442732_2lambda-recombinase-like protein	135	20	2.15021e-12	79.22	3	F:GO:0003677; P:GO:0006310; P:GO:0015074	F:DNA binding; P:DNA recombination; P:DNA integration	NA	NA	no IPS match	no IPS match	no IPS match
299553-ORF35	AF442732_2lambda-recombinase-like protein	114	20	4.59546e-10	79.25	3	F:GO:0003677; P:GO:0006310; P:GO:0015074	F:DNA binding; P:DNA recombination; P:DNA integration	NA	NA	no IPS match	no IPS match	no IPS match
299553-ORF5	AF442732_2lambda-recombinase-like protein	165	20	1.17794e-14	69.32	3	F:GO:0003677; P:GO:0006310; P:GO:0015074	F:DNA binding; P:DNA recombination; P:DNA integration	NA	NA	no IPS match	no IPS match	no IPS match
299579-ORF14	AF442732_2lambda-recombinase-like protein	141	20	2.08998e-14	72.9	3	F:GO:0003677; P:GO:0006310; P:GO:0015074	F:DNA binding; P:DNA recombination; P:DNA integration	NA	NA	no IPS match	no IPS match	no IPS match
299579-ORF15	AF442732_2lambda-recombinase-like protein	105	10	4.55255e-09	70.94	3	F:GO:0003677; P:GO:0006310; P:GO:0015074	F:DNA binding; P:DNA recombination; P:DNA integration	NA	NA	no IPS match	no IPS match	no IPS match
305111-ORF2	AF442732_2lambda-recombinase-like protein	141	20	2.13116e-14	72.68	3	F:GO:0003677; P:GO:0006310; P:GO:0015074	F:DNA binding; P:DNA recombination; P:DNA integration	NA	NA	no IPS match	no IPS match	no IPS match
305111-ORF3	AF442732_2lambda-recombinase-like protein	105	10	4.55255e-09	70.94	3	F:GO:0003677; P:GO:0006310; P:GO:0015074	F:DNA binding; P:DNA recombination; P:DNA integration	NA	NA	no IPS match	no IPS match	no IPS match
309742-ORF3	AF442732_2lambda-recombinase-like protein	155	20	7.46768e-13	75.04	3	F:GO:0003677; P:GO:0006310; P:GO:0015074	F:DNA binding; P:DNA recombination; P:DNA integration	NA	NA	no IPS match	no IPS match	no IPS match
309742-ORF4	AF442732_2lambda-recombinase-like protein	119	20	1.20121e-09	81.52	3	F:GO:0003677; P:GO:0006310; P:GO:0015074	F:DNA binding; P:DNA recombination; P:DNA integration	NA	NA	no IPS match	no IPS match	no IPS match
309742-ORF5	AF442732_2lambda-recombinase-like protein	98	9	2.25608e-07	84.35	3	F:GO:0003677; P:GO:0006310; P:GO:0015074	F:DNA binding; P:DNA recombination; P:DNA integration	NA	NA	no IPS match	no IPS match	no IPS match
309742-ORF6	AF442732_2lambda-recombinase-like protein	174	20	4.6654e-16	69.81	3	F:GO:0003677; P:GO:0006310; P:GO:0015074	F:DNA binding; P:DNA recombination; P:DNA integration	NA	NA	no IPS match	no IPS match	no IPS match
309742-ORF7	AF442732_2lambda-recombinase-like protein	165	20	1.17794e-14	69.32	3	F:GO:0003677; P:GO:0006310; P:GO:0015074	F:DNA binding; P:DNA recombination; P:DNA integration	NA	NA	no IPS match	no IPS match	no IPS match
321775-ORF1	AF442732_2lambda-recombinase-like protein	144	20	2.50493e-12	77.46	3	F:GO:0003677; P:GO:0006310; P:GO:0015074	F:DNA binding; P:DNA recombination; P:DNA integration	NA	NA	no IPS match	no IPS match	no IPS match
321775-ORF2	AF442732_2lambda-recombinase-like protein	135	20	2.15021e-12	79.22	3	F:GO:0003677; P:GO:0006310; P:GO:0015074	F:DNA binding; P:DNA recombination; P:DNA integration	NA	NA	no IPS match	no IPS match	no IPS match
321775-ORF6	AF442732_2lambda-recombinase-like protein	119	20	3.08068e-08	78.87	3	F:GO:0003677; P:GO:0006310; P:GO:0015074	F:DNA binding; P:DNA recombination; P:DNA integration	NA	NA	no IPS match	no IPS match	no IPS match
323690-ORF1	AF442732_2lambda-recombinase-like protein	237	20	3.30665e-23	66.46	3	F:GO:0003677; P:GO:0006310; P:GO:0015074	F:DNA binding; P:DNA recombination; P:DNA integration	NA	NA	no IPS match	no IPS match	no IPS match
323690-ORF2	AF442732_2lambda-recombinase-like protein	165	20	9.69098e-15	68.09	3	F:GO:0003677; P:GO:0006310; P:GO:0015074	F:DNA binding; P:DNA recombination; P:DNA integration	NA	NA	no IPS match	no IPS match	no IPS match
323690-ORF88	AF442732_2lambda-recombinase-like protein	195	20	6.46444e-18	73.46	3	F:GO:0003677; P:GO:0006310; P:GO:0015074	F:DNA binding; P:DNA recombination; P:DNA integration	NA	NA	no IPS match	no IPS match	no IPS match
323690-ORF89	AF442732_2lambda-recombinase-like protein	171	20	5.78523e-17	76.38	3	F:GO:0003677; P:GO:0006310; P:GO:0015074	F:DNA binding; P:DNA recombination; P:DNA integration	NA	NA	no IPS match	no IPS match	no IPS match
323730-ORF103	AF442732_2lambda-recombinase-like protein	123	20	7.6486e-09	78.46	3	F:GO:0003677; P:GO:0006310; P:GO:0015074	F:DNA binding; P:DNA recombination; P:DNA integration	NA	NA	no IPS match	no IPS match	no IPS match
33240-ORF2	AF442732_2lambda-recombinase-like protein	105	10	4.55255e-09	70.94	3	F:GO:0003677; P:GO:0006310; P:GO:0015074	F:DNA binding; P:DNA recombination; P:DNA integration	NA	NA	no IPS match	no IPS match	no IPS match
33241-ORF1	AF442732_2lambda-recombinase-like protein	105	10	4.55255e-09	70.94	3	F:GO:0003677; P:GO:0006310; P:GO:0015074	F:DNA binding; P:DNA recombination; P:DNA integration	NA	NA	no IPS match	no IPS match	no IPS match
35490-ORF1	AF442732_2lambda-recombinase-like protein	141	20	7.63226e-11	71.32	3	F:GO:0003677; P:GO:0006310; P:GO:0015074	F:DNA binding; P:DNA recombination; P:DNA integration	NA	NA	no IPS match	no IPS match	no IPS match
35490-ORF6	AF442732_2lambda-recombinase-like protein	177	20	2.58457e-14	70.4	3	F:GO:0003677; P:GO:0006310; P:GO:0015074	F:DNA binding; P:DNA recombination; P:DNA integration	NA	NA	no IPS match	no IPS match	no IPS match
41554-ORF1	AF442732_2lambda-recombinase-like protein	117	20	2.0774e-10	71.41	3	F:GO:0003677; P:GO:0006310; P:GO:0015074	F:DNA binding; P:DNA recombination; P:DNA integration	NA	NA	no IPS match	no IPS match	no IPS match
41554-ORF2	AF442732_2lambda-recombinase-like protein	105	10	6.53482e-09	70.94	3	F:GO:0003677; P:GO:0006310; P:GO:0015074	F:DNA binding; P:DNA recombination; P:DNA integration	NA	NA	no IPS match	no IPS match	no IPS match
63235-ORF1	AF442732_2lambda-recombinase-like protein	131	20	2.11708e-13	70.29	3	F:GO:0003677; P:GO:0006310; P:GO:0015074	F:DNA binding; P:DNA recombination; P:DNA integration	NA	NA	no IPS match	no IPS match	no IPS match
63235-ORF2	AF442732_2lambda-recombinase-like protein	105	10	6.53482e-09	70.94	3	F:GO:0003677; P:GO:0006310; P:GO:0015074	F:DNA binding; P:DNA recombination; P:DNA integration	NA	NA	no IPS match	no IPS match	no IPS match
73845-ORF1	AF442732_2lambda-recombinase-like protein	152	20	2.04735e-16	72.56	3	F:GO:0003677; P:GO:0006310; P:GO:0015074	F:DNA binding; P:DNA recombination; P:DNA integration	NA	NA	no IPS match	no IPS match	no IPS match
73845-ORF2	AF442732_2lambda-recombinase-like protein	105	10	4.55255e-09	70.94	3	F:GO:0003677; P:GO:0006310; P:GO:0015074	F:DNA binding; P:DNA recombination; P:DNA integration	NA	NA	no IPS match	no IPS match	no IPS match
7573-ORF3	AF442732_2lambda-recombinase-like protein	142	20	4.9095e-13	72.74	3	F:GO:0003677; P:GO:0006310; P:GO:0015074	F:DNA binding; P:DNA recombination; P:DNA integration	NA	NA	PTHR35617 (PANTHER)	no GO terms	no GO terms
7573-ORF4	AF442732_2lambda-recombinase-like protein	132	20	7.52976e-12	74.5	3	F:GO:0003677; P:GO:0006310; P:GO:0015074	F:DNA binding; P:DNA recombination; P:DNA integration	NA	NA	no IPS match	no IPS match	no IPS match
323730-ORF129	AF442732_3reverse transcriptase/ribonuclease H/putative methyltransferase	132	20	6.53883e-09	75.96	4	F:GO:0003964; P:GO:0006278; F:GO:0008168; P:GO:0032259	F:RNA-directed DNA polymerase activity; P:RNA-dependent DNA biosynthetic process; F:methyltransferase activity; P:methylation	EC:2.7.7.49	RNA-directed DNA polymerase	no IPS match	no IPS match	no IPS match
256621-ORF1	AF465239_1reverse transcriptase-like protein	104	1	0.000552238	84	2	F:GO:0003964; P:GO:0006278	F:RNA-directed DNA polymerase activity; P:RNA-dependent DNA biosynthetic process	EC:2.7.7.49	RNA-directed DNA polymerase	no IPS match	no IPS match	no IPS match
31062-ORF1	AF465239_1reverse transcriptase-like protein	122	1	8.25165e-05	70.27	2	F:GO:0003964; P:GO:0006278	F:RNA-directed DNA polymerase activity; P:RNA-dependent DNA biosynthetic process	EC:2.7.7.49	RNA-directed DNA polymerase	no IPS match	no IPS match	no IPS match
43011-ORF3	AF465239_1reverse transcriptase-like protein	129	5	0.000110807	68.42	2	F:GO:0003964; P:GO:0006278	F:RNA-directed DNA polymerase activity; P:RNA-dependent DNA biosynthetic process	EC:2.7.7.49	RNA-directed DNA polymerase	no IPS match	no IPS match	no IPS match
311572-ORF1	AFG3-like protein 2	114	20	1.55789e-10	94.72	11	F:GO:0000166; F:GO:0004129; F:GO:0004222; F:GO:0005524; C:GO:0005743; P:GO:0006508; F:GO:0008270; C:GO:0016020; C:GO:0016021; P:GO:0022900; P:GO:1902600	F:nucleotide binding; F:cytochrome-c oxidase activity; F:metalloendopeptidase activity; F:ATP binding; C:mitochondrial inner membrane; P:proteolysis; F:zinc ion binding; C:membrane; C:integral component of membrane; P:electron transport chain; P:proton transmembrane transport	NA	NA	no IPS match	no IPS match	no IPS match
119744-ORF1	agglutinin-like protein 5	130	1	0.000513763	76.19	NA	NA	NA	NA	NA	mobidb-lite (MOBIDB_LITE)	no GO terms	no GO terms
164152-ORF1	agglutinin-like protein 5	163	1	0.00053888	72.5	NA	NA	NA	NA	NA	no IPS match	no IPS match	no IPS match
2273-ORF3	agglutinin-like protein 5	165	7	1.8556e-09	66.57	NA	NA	NA	NA	NA	PTHR24273 (PANTHER)	no GO terms	no GO terms
2273-ORF4	agglutinin-like protein 5	150	7	8.26852e-08	67.06	NA	NA	NA	NA	NA	no IPS match	no IPS match	no IPS match
23377-ORF1	agglutinin-like protein 5	159	1	1.0756e-05	72	NA	NA	NA	NA	NA	mobidb-lite (MOBIDB_LITE)	no GO terms	no GO terms
23377-ORF4	agglutinin-like protein 5	170	1	1.25863e-05	72	NA	NA	NA	NA	NA	no IPS match	no IPS match	no IPS match
27432-ORF5	agglutinin-like protein 5	112	2	0.00025373	75	NA	NA	NA	NA	NA	mobidb-lite (MOBIDB_LITE); mobidb-lite (MOBIDB_LITE)	no GO terms	no GO terms
27432-ORF6	agglutinin-like protein 5	109	2	0.000294239	75	NA	NA	NA	NA	NA	mobidb-lite (MOBIDB_LITE); mobidb-lite (MOBIDB_LITE)	no GO terms	no GO terms
275974-ORF1	agglutinin-like protein 5	125	1	0.000486492	77.14	NA	NA	NA	NA	NA	mobidb-lite (MOBIDB_LITE); mobidb-lite (MOBIDB_LITE)	no GO terms	no GO terms
275974-ORF3	agglutinin-like protein 5	125	1	0.000486492	77.14	NA	NA	NA	NA	NA	mobidb-lite (MOBIDB_LITE); mobidb-lite (MOBIDB_LITE)	no GO terms	no GO terms
303803-ORF1	agglutinin-like protein 5	125	7	2.72166e-06	74.29	NA	NA	NA	NA	NA	mobidb-lite (MOBIDB_LITE); mobidb-lite (MOBIDB_LITE)	no GO terms	no GO terms
303803-ORF2	agglutinin-like protein 5	122	7	3.28547e-06	74.29	NA	NA	NA	NA	NA	mobidb-lite (MOBIDB_LITE); mobidb-lite (MOBIDB_LITE)	no GO terms	no GO terms
318831-ORF2	agglutinin-like protein 5	126	6	2.06793e-05	74.66	NA	NA	NA	NA	NA	no IPS match	no IPS match	no IPS match
3775-ORF3	agglutinin-like protein 5	224	1	2.8512e-06	62.03	NA	NA	NA	NA	NA	no IPS match	no IPS match	no IPS match
3775-ORF4	agglutinin-like protein 5	182	1	6.32157e-06	70.37	NA	NA	NA	NA	NA	no IPS match	no IPS match	no IPS match
3775-ORF5	agglutinin-like protein 5	131	1	0.000550308	76.19	NA	NA	NA	NA	NA	mobidb-lite (MOBIDB_LITE)	no GO terms	no GO terms
40164-ORF1	agglutinin-like protein 5	172	5	1.21416e-05	61.04	NA	NA	NA	NA	NA	PTHR24273 (PANTHER)	no GO terms	no GO terms
6200-ORF1	agglutinin-like protein 5	182	3	6.44665e-06	68.12	NA	NA	NA	NA	NA	no IPS match	no IPS match	no IPS match
6200-ORF2	agglutinin-like protein 5	131	1	0.000513763	76.19	NA	NA	NA	NA	NA	mobidb-lite (MOBIDB_LITE)	no GO terms	no GO terms
92137-ORF4	agglutinin-like protein 5	117	3	0.000307835	70.85	NA	NA	NA	NA	NA	no IPS match	no IPS match	no IPS match
94333-ORF3	agglutinin-like protein 5	137	1	3.47539e-05	76.74	NA	NA	NA	NA	NA	mobidb-lite (MOBIDB_LITE)	no GO terms	no GO terms
173983-ORF1	aggrecan core protein-like	154	1	2.23006e-05	85.71	NA	NA	NA	NA	NA	no IPS match	no IPS match	no IPS match
287783-ORF1	A-kinase anchor protein 17A	132	20	2.00361e-12	84.12	5	F:GO:0003676; F:GO:0016301; P:GO:0016310; P:GO:0043484; F:GO:0051018	F:nucleic acid binding; F:kinase activity; P:phosphorylation; P:regulation of RNA splicing; F:protein kinase A binding	NA	NA	no IPS match	no IPS match	no IPS match
287783-ORF2	A-kinase anchor protein 17A	114	20	1.71289e-11	83.33	5	F:GO:0003676; F:GO:0016301; P:GO:0016310; P:GO:0043484; F:GO:0051018	F:nucleic acid binding; F:kinase activity; P:phosphorylation; P:regulation of RNA splicing; F:protein kinase A binding	NA	NA	no IPS match	no IPS match	no IPS match
287783-ORF3	A-kinase anchor protein 17A	152	20	2.30996e-12	84.05	3	F:GO:0003676; F:GO:0016301; P:GO:0016310	F:nucleic acid binding; F:kinase activity; P:phosphorylation	NA	NA	no IPS match	no IPS match	no IPS match
287783-ORF4	A-kinase anchor protein 17A	140	20	8.8954e-10	86.21	2	F:GO:0016301; P:GO:0016310	F:kinase activity; P:phosphorylation	NA	NA	no IPS match	no IPS match	no IPS match
287783-ORF5	A-kinase anchor protein 17A	122	7	3.04036e-05	95.03	NA	NA	NA	NA	NA	no IPS match	no IPS match	no IPS match
302719-ORF2	Alcohol dehydrogenase class-3	302	20	6.92123e-44	68.95	8	F:GO:0003676; F:GO:0004190; P:GO:0006508; F:GO:0008270; P:GO:0015074; F:GO:0016491; F:GO:0046872; P:GO:0055114	F:nucleic acid binding; F:aspartic-type endopeptidase activity; P:proteolysis; F:zinc ion binding; P:DNA integration; F:oxidoreductase activity; F:metal ion binding; P:oxidation-reduction process	NA	NA	no IPS match	no IPS match	no IPS match
302719-ORF3	Alcohol dehydrogenase class-3	218	20	2.82737e-28	68.89	8	F:GO:0003676; F:GO:0004190; P:GO:0006508; F:GO:0008270; P:GO:0015074; F:GO:0016491; F:GO:0046872; P:GO:0055114	F:nucleic acid binding; F:aspartic-type endopeptidase activity; P:proteolysis; F:zinc ion binding; P:DNA integration; F:oxidoreductase activity; F:metal ion binding; P:oxidation-reduction process	NA	NA	no IPS match	no IPS match	no IPS match
151396-ORF1	alkaline serine protease ver112	141	15	7.15125e-06	96.97	5	F:GO:0004252; P:GO:0006508; F:GO:0008233; F:GO:0008236; F:GO:0016787	F:serine-type endopeptidase activity; P:proteolysis; F:peptidase activity; F:serine-type peptidase activity; F:hydrolase activity	NA	NA	no IPS match	no IPS match	no IPS match
151396-ORF2	alkaline serine protease ver112	138	10	0.000255515	98.57	5	F:GO:0004252; P:GO:0006508; F:GO:0008233; F:GO:0008236; F:GO:0016787	F:serine-type endopeptidase activity; P:proteolysis; F:peptidase activity; F:serine-type peptidase activity; F:hydrolase activity	NA	NA	no IPS match	no IPS match	no IPS match
223184-ORF1	alkaline serine protease ver112	155	3	0.000116238	94.05	5	F:GO:0004252; P:GO:0006508; F:GO:0008233; F:GO:0008236; F:GO:0016787	F:serine-type endopeptidase activity; P:proteolysis; F:peptidase activity; F:serine-type peptidase activity; F:hydrolase activity	NA	NA	no IPS match	no IPS match	no IPS match
223184-ORF2	alkaline serine protease ver112	149	3	0.000113312	94.05	5	F:GO:0004252; P:GO:0006508; F:GO:0008233; F:GO:0008236; F:GO:0016787	F:serine-type endopeptidase activity; P:proteolysis; F:peptidase activity; F:serine-type peptidase activity; F:hydrolase activity	NA	NA	no IPS match	no IPS match	no IPS match
310306-ORF2	alkaline serine protease ver112	169	20	8.22907e-09	80.6	5	F:GO:0004252; P:GO:0006508; F:GO:0008233; F:GO:0008236; F:GO:0016787	F:serine-type endopeptidase activity; P:proteolysis; F:peptidase activity; F:serine-type peptidase activity; F:hydrolase activity	NA	NA	no IPS match	no IPS match	no IPS match
310306-ORF3	alkaline serine protease ver112	160	20	6.44037e-09	80.83	5	F:GO:0004252; P:GO:0006508; F:GO:0008233; F:GO:0008236; F:GO:0016787	F:serine-type endopeptidase activity; P:proteolysis; F:peptidase activity; F:serine-type peptidase activity; F:hydrolase activity	NA	NA	no IPS match	no IPS match	no IPS match
310306-ORF4	alkaline serine protease ver112	124	10	0.000492589	82.03	5	F:GO:0004252; P:GO:0006508; F:GO:0008233; F:GO:0008236; F:GO:0016787	F:serine-type endopeptidase activity; P:proteolysis; F:peptidase activity; F:serine-type peptidase activity; F:hydrolase activity	NA	NA	no IPS match	no IPS match	no IPS match
266694-ORF1	allatostatin-A receptor-like	123	6	1.71577e-06	84.22	5	F:GO:0004930; P:GO:0007165; P:GO:0007186; C:GO:0016020; C:GO:0016021	F:G-protein coupled receptor activity; P:signal transduction; P:G-protein coupled receptor signaling pathway; C:membrane; C:integral component of membrane	NA	NA	no IPS match	no IPS match	no IPS match
94560-ORF1	allatostatin-A receptor-like	147	2	6.82803e-05	64.12	NA	NA	NA	NA	NA	IPR036691 (G3DSA:3.60.10.GENE3D); IPR036691 (SUPERFAMILY)	no GO terms	no GO terms
273057-ORF1	alpha/beta hydrolase	102	20	2.75747e-06	87.95	1	F:GO:0003676	F:nucleic acid binding	NA	NA	no IPS match	no IPS match	no IPS match
58882-ORF1	alpha/beta hydrolase	102	20	2.75747e-06	87.95	1	F:GO:0003676	F:nucleic acid binding	NA	NA	no IPS match	no IPS match	no IPS match
58882-ORF2	alpha/beta hydrolase	129	20	3.53411e-07	90.23	3	F:GO:0003676; F:GO:0016627; P:GO:0055114	F:nucleic acid binding; F:oxidoreductase activity, acting on the CH-CH group of donors; P:oxidation-reduction process	NA	NA	no IPS match	no IPS match	no IPS match
309607-ORF3	alpha/beta hydrolase domain-containing protein 14B	196	1	1.70189e-05	96.43	NA	NA	NA	NA	NA	no IPS match	no IPS match	no IPS match
309607-ORF4	alpha/beta hydrolase domain-containing protein 14B	139	1	3.50084e-06	96.43	NA	NA	NA	NA	NA	no IPS match	no IPS match	no IPS match
309607-ORF5	alpha/beta hydrolase domain-containing protein 14B	133	1	3.83132e-06	96.43	NA	NA	NA	NA	NA	no IPS match	no IPS match	no IPS match
309607-ORF6	alpha/beta hydrolase domain-containing protein 14B	127	1	4.57854e-06	96.43	NA	NA	NA	NA	NA	no IPS match	no IPS match	no IPS match
309607-ORF7	alpha/beta hydrolase domain-containing protein 14B	106	1	4.80801e-06	96.43	NA	NA	NA	NA	NA	no IPS match	no IPS match	no IPS match
189851-ORF7	alpha-1A adrenergic receptor-like	117	2	0.000641936	80	3	F:GO:0004930; P:GO:0007186; C:GO:0016021	F:G-protein coupled receptor activity; P:G-protein coupled receptor signaling pathway; C:integral component of membrane	NA	NA	no IPS match	no IPS match	no IPS match
280629-ORF1	alpha-1A adrenergic receptor-like	150	2	1.72366e-08	72.67	3	F:GO:0004930; P:GO:0007186; C:GO:0016021	F:G-protein coupled receptor activity; P:G-protein coupled receptor signaling pathway; C:integral component of membrane	NA	NA	no IPS match	no IPS match	no IPS match
178839-ORF3	alpha-2-macroglobulin 2	106	3	2.70403e-09	83.23	4	F:GO:0004866; C:GO:0005576; C:GO:0005615; P:GO:0010951	F:endopeptidase inhibitor activity; C:extracellular region; C:extracellular space; P:negative regulation of endopeptidase activity	NA	NA	no IPS match	no IPS match	no IPS match
106278-ORF1	alpha-2-macroglobulin isoform X1	138	2	3.60728e-15	89.13	NA	NA	NA	NA	NA	IPR009048 (PFAM); IPR036595 (G3DSA:2.60.40.GENE3D); IPR036595 (SUPERFAMILY)	C:GO:0005576	C:extracellular region
236951-ORF1	alpha-aminoadipic semialdehyde dehydrogenase	102	1	4.95552e-05	100	NA	NA	NA	NA	NA	no IPS match	no IPS match	no IPS match
236951-ORF2	alpha-aminoadipic semialdehyde dehydrogenase	123	1	7.20122e-05	100	NA	NA	NA	NA	NA	no IPS match	no IPS match	no IPS match
236951-ORF3	alpha-aminoadipic semialdehyde dehydrogenase	102	1	5.19657e-05	100	NA	NA	NA	NA	NA	no IPS match	no IPS match	no IPS match
236951-ORF4	alpha-aminoadipic semialdehyde dehydrogenase	108	1	5.71061e-05	100	NA	NA	NA	NA	NA	no IPS match	no IPS match	no IPS match
236951-ORF5	alpha-aminoadipic semialdehyde dehydrogenase	105	1	5.44814e-05	100	NA	NA	NA	NA	NA	no IPS match	no IPS match	no IPS match
236951-ORF6	alpha-aminoadipic semialdehyde dehydrogenase	102	1	5.19657e-05	100	NA	NA	NA	NA	NA	no IPS match	no IPS match	no IPS match
248379-ORF1	alpha-centractin	105	20	3.86159e-12	95.31	3	F:GO:0000166; F:GO:0005524; C:GO:0005869	F:nucleotide binding; F:ATP binding; C:dynactin complex	NA	NA	G3DSA:3.30.420.40 (GENE3D); SSF53067 (SUPERFAMILY)	no GO terms	no GO terms
248379-ORF2	Alpha-centractin	105	20	9.95294e-14	96.95	6	C:GO:0005737; C:GO:0005813; C:GO:0005869; C:GO:0015630; C:GO:0043209; C:GO:0099738	C:cytoplasm; C:centrosome; C:dynactin complex; C:microtubule cytoskeleton; C:myelin sheath; C:cell cortex region	NA	NA	G3DSA:3.30.420.40 (GENE3D); IPR004000 (PFAM); SSF53067 (SUPERFAMILY)	no GO terms	no GO terms
147928-ORF1	alpha-ketoglutarate-dependent dioxygenase FTO	108	13	1.04145e-06	74.9	8	P:GO:0006307; F:GO:0035515; F:GO:0035516; P:GO:0035552; P:GO:0035553; P:GO:0040014; P:GO:0042245; F:GO:0051213	P:DNA dealkylation involved in DNA repair; F:oxidative RNA demethylase activity; F:oxidative DNA demethylase activity; P:oxidative single-stranded DNA demethylation; P:oxidative single-stranded RNA demethylation; P:regulation of multicellular organism growth; P:RNA repair; F:dioxygenase activity	NA	NA	IPR024366 (PFAM); IPR038413 (G3DSA:1.20.58.GENE3D)	no GO terms	no GO terms
147928-ORF2	alpha-ketoglutarate-dependent dioxygenase FTO-like	102	3	5.9036e-06	85.54	8	P:GO:0006307; F:GO:0035515; F:GO:0035516; P:GO:0035552; P:GO:0035553; P:GO:0040014; P:GO:0042245; F:GO:0051213	P:DNA dealkylation involved in DNA repair; F:oxidative RNA demethylase activity; F:oxidative DNA demethylase activity; P:oxidative single-stranded DNA demethylation; P:oxidative single-stranded RNA demethylation; P:regulation of multicellular organism growth; P:RNA repair; F:dioxygenase activity	NA	NA	IPR038413 (G3DSA:1.20.58.GENE3D)	no GO terms	no GO terms
290944-ORF1	alpha-mannosidase 2C1	102	20	3.01117e-16	93.65	9	F:GO:0003824; F:GO:0004559; P:GO:0005975; P:GO:0006013; P:GO:0008152; F:GO:0016787; F:GO:0016798; F:GO:0030246; F:GO:0046872	F:catalytic activity; F:alpha-mannosidase activity; P:carbohydrate metabolic process; P:mannose metabolic process; P:metabolic process; F:hydrolase activity; F:hydrolase activity, acting on glycosyl bonds; F:carbohydrate binding; F:metal ion binding	NA	NA	no IPS match	no IPS match	no IPS match
290944-ORF2	alpha-mannosidase 2C1	97	20	7.6142e-16	93.2	9	F:GO:0003824; F:GO:0004559; P:GO:0005975; P:GO:0006013; P:GO:0008152; F:GO:0016787; F:GO:0016798; F:GO:0030246; F:GO:0046872	F:catalytic activity; F:alpha-mannosidase activity; P:carbohydrate metabolic process; P:mannose metabolic process; P:metabolic process; F:hydrolase activity; F:hydrolase activity, acting on glycosyl bonds; F:carbohydrate binding; F:metal ion binding	NA	NA	no IPS match	no IPS match	no IPS match
62336-ORF1	alpha-mannosidase 2x-like	122	1	0.000366872	95.24	4	F:GO:0004559; P:GO:0006013; F:GO:0030246; F:GO:0046872	F:alpha-mannosidase activity; P:mannose metabolic process; F:carbohydrate binding; F:metal ion binding	EC:3.2.1.24	Alpha-mannosidase	no IPS match	no IPS match	no IPS match
10672-ORF3	alpha-N-acetylgalactosamine-specific lectin-like	105	20	3.47728e-06	71.83	7	F:GO:0005201; F:GO:0005509; P:GO:0007160; C:GO:0016020; C:GO:0016021; F:GO:0046872; C:GO:0062023	F:extracellular matrix structural constituent; F:calcium ion binding; P:cell-matrix adhesion; C:membrane; C:integral component of membrane; F:metal ion binding; C:collagen-containing extracellular matrix	NA	NA	no IPS match	no IPS match	no IPS match
137595-ORF1	alpha-N-acetylgalactosamine-specific lectin-like	146	20	1.48217e-08	73.71	5	F:GO:0005509; P:GO:0007160; C:GO:0016020; C:GO:0016021; F:GO:0046872	F:calcium ion binding; P:cell-matrix adhesion; C:membrane; C:integral component of membrane; F:metal ion binding	NA	NA	IPR001881 (PFAM); G3DSA:2.10.25.10 (GENE3D); PTHR24034:SF77 (PANTHER); PTHR24034 (PANTHER); IPR018097 (PROSITE_PATTERNS); IPR000152 (PROSITE_PATTERNS); IPR000742 (PROSITE_PROFILES); SSF57196 (SUPERFAMILY)	F:GO:0005509	F:calcium ion binding
137595-ORF2	alpha-N-acetylgalactosamine-specific lectin-like	140	20	1.52556e-08	73.71	5	F:GO:0005509; P:GO:0007160; C:GO:0016020; C:GO:0016021; F:GO:0046872	F:calcium ion binding; P:cell-matrix adhesion; C:membrane; C:integral component of membrane; F:metal ion binding	NA	NA	G3DSA:2.10.25.10 (GENE3D); IPR001881 (PFAM); PTHR24034 (PANTHER); PTHR24034:SF77 (PANTHER); IPR000152 (PROSITE_PATTERNS); IPR018097 (PROSITE_PATTERNS); IPR000742 (PROSITE_PROFILES); PS51257 (PROSITE_PROFILES); SSF57196 (SUPERFAMILY)	F:GO:0005509	F:calcium ion binding
137595-ORF3	alpha-N-acetylgalactosamine-specific lectin-like	105	20	3.52141e-06	71.37	1	F:GO:0005509	F:calcium ion binding	NA	NA	no IPS match	no IPS match	no IPS match
137595-ORF4	alpha-N-acetylgalactosamine-specific lectin-like	154	20	1.39464e-08	73.71	5	F:GO:0005509; P:GO:0007160; C:GO:0016020; C:GO:0016021; F:GO:0046872	F:calcium ion binding; P:cell-matrix adhesion; C:membrane; C:integral component of membrane; F:metal ion binding	NA	NA	IPR001881 (PFAM); G3DSA:2.10.25.10 (GENE3D); PTHR24034:SF77 (PANTHER); PTHR24034 (PANTHER); IPR018097 (PROSITE_PATTERNS); IPR000152 (PROSITE_PATTERNS); IPR000742 (PROSITE_PROFILES); SSF57196 (SUPERFAMILY)	F:GO:0005509	F:calcium ion binding
150714-ORF3	alpha-N-acetylgalactosamine-specific lectin-like	105	20	3.47728e-06	71.83	7	F:GO:0005201; F:GO:0005509; P:GO:0007160; C:GO:0016020; C:GO:0016021; F:GO:0046872; C:GO:0062023	F:extracellular matrix structural constituent; F:calcium ion binding; P:cell-matrix adhesion; C:membrane; C:integral component of membrane; F:metal ion binding; C:collagen-containing extracellular matrix	NA	NA	no IPS match	no IPS match	no IPS match
150714-ORF4	alpha-N-acetylgalactosamine-specific lectin-like	102	13	1.41126e-05	69.63	7	F:GO:0005201; F:GO:0005509; P:GO:0007160; C:GO:0016020; C:GO:0016021; F:GO:0046872; C:GO:0062023	F:extracellular matrix structural constituent; F:calcium ion binding; P:cell-matrix adhesion; C:membrane; C:integral component of membrane; F:metal ion binding; C:collagen-containing extracellular matrix	NA	NA	no IPS match	no IPS match	no IPS match
152554-ORF4	alpha-N-acetylgalactosamine-specific lectin-like	105	20	3.47728e-06	71.83	7	F:GO:0005201; F:GO:0005509; P:GO:0007160; C:GO:0016020; C:GO:0016021; F:GO:0046872; C:GO:0062023	F:extracellular matrix structural constituent; F:calcium ion binding; P:cell-matrix adhesion; C:membrane; C:integral component of membrane; F:metal ion binding; C:collagen-containing extracellular matrix	NA	NA	no IPS match	no IPS match	no IPS match
163791-ORF2	alpha-N-acetylgalactosamine-specific lectin-like	108	20	7.3996e-07	72.74	7	F:GO:0005201; F:GO:0005509; P:GO:0007160; C:GO:0016020; C:GO:0016021; F:GO:0046872; C:GO:0062023	F:extracellular matrix structural constituent; F:calcium ion binding; P:cell-matrix adhesion; C:membrane; C:integral component of membrane; F:metal ion binding; C:collagen-containing extracellular matrix	NA	NA	no IPS match	no IPS match	no IPS match
163791-ORF3	alpha-N-acetylgalactosamine-specific lectin-like	105	20	3.47728e-06	71.83	7	F:GO:0005201; F:GO:0005509; P:GO:0007160; C:GO:0016020; C:GO:0016021; F:GO:0046872; C:GO:0062023	F:extracellular matrix structural constituent; F:calcium ion binding; P:cell-matrix adhesion; C:membrane; C:integral component of membrane; F:metal ion binding; C:collagen-containing extracellular matrix	NA	NA	no IPS match	no IPS match	no IPS match
163791-ORF4	alpha-N-acetylgalactosamine-specific lectin-like	102	13	1.41126e-05	69.63	7	F:GO:0005201; F:GO:0005509; P:GO:0007160; C:GO:0016020; C:GO:0016021; F:GO:0046872; C:GO:0062023	F:extracellular matrix structural constituent; F:calcium ion binding; P:cell-matrix adhesion; C:membrane; C:integral component of membrane; F:metal ion binding; C:collagen-containing extracellular matrix	NA	NA	no IPS match	no IPS match	no IPS match
170173-ORF1	alpha-N-acetylgalactosamine-specific lectin-like	126	20	1.3487e-06	69.73	4	F:GO:0005509; P:GO:0007160; C:GO:0016020; C:GO:0016021	F:calcium ion binding; P:cell-matrix adhesion; C:membrane; C:integral component of membrane	NA	NA	no IPS match	no IPS match	no IPS match
170173-ORF2	alpha-N-acetylgalactosamine-specific lectin-like	126	20	1.3487e-06	69.73	4	F:GO:0005509; P:GO:0007160; C:GO:0016020; C:GO:0016021	F:calcium ion binding; P:cell-matrix adhesion; C:membrane; C:integral component of membrane	NA	NA	no IPS match	no IPS match	no IPS match
173625-ORF1	alpha-N-acetylgalactosamine-specific lectin-like	144	8	2.76814e-05	72.54	1	F:GO:0005509	F:calcium ion binding	NA	NA	no IPS match	no IPS match	no IPS match
173625-ORF2	alpha-N-acetylgalactosamine-specific lectin-like	132	9	2.33614e-05	72.46	1	F:GO:0005509	F:calcium ion binding	NA	NA	no IPS match	no IPS match	no IPS match
173625-ORF3	alpha-N-acetylgalactosamine-specific lectin-like	120	10	2.12081e-05	71.9	1	F:GO:0005509	F:calcium ion binding	NA	NA	no IPS match	no IPS match	no IPS match
190777-ORF2	alpha-N-acetylgalactosamine-specific lectin-like	105	20	3.47728e-06	71.83	7	F:GO:0005201; F:GO:0005509; P:GO:0007160; C:GO:0016020; C:GO:0016021; F:GO:0046872; C:GO:0062023	F:extracellular matrix structural constituent; F:calcium ion binding; P:cell-matrix adhesion; C:membrane; C:integral component of membrane; F:metal ion binding; C:collagen-containing extracellular matrix	NA	NA	no IPS match	no IPS match	no IPS match
209497-ORF2	alpha-N-acetylgalactosamine-specific lectin-like	105	20	3.47728e-06	71.83	7	F:GO:0005201; F:GO:0005509; P:GO:0007160; C:GO:0016020; C:GO:0016021; F:GO:0046872; C:GO:0062023	F:extracellular matrix structural constituent; F:calcium ion binding; P:cell-matrix adhesion; C:membrane; C:integral component of membrane; F:metal ion binding; C:collagen-containing extracellular matrix	NA	NA	no IPS match	no IPS match	no IPS match
217450-ORF1	alpha-N-acetylgalactosamine-specific lectin-like	105	20	5.67346e-06	71.43	7	F:GO:0005201; F:GO:0005509; P:GO:0007160; C:GO:0016020; C:GO:0016021; F:GO:0046872; C:GO:0062023	F:extracellular matrix structural constituent; F:calcium ion binding; P:cell-matrix adhesion; C:membrane; C:integral component of membrane; F:metal ion binding; C:collagen-containing extracellular matrix	NA	NA	no IPS match	no IPS match	no IPS match
220835-ORF1	alpha-N-acetylgalactosamine-specific lectin-like	131	20	2.04207e-06	69.69	5	F:GO:0005509; P:GO:0007160; C:GO:0016020; C:GO:0016021; F:GO:0046872	F:calcium ion binding; P:cell-matrix adhesion; C:membrane; C:integral component of membrane; F:metal ion binding	NA	NA	no IPS match	no IPS match	no IPS match
23375-ORF1	alpha-N-acetylgalactosamine-specific lectin-like	153	18	5.84447e-06	69.95	4	F:GO:0005509; P:GO:0007160; C:GO:0016020; C:GO:0016021	F:calcium ion binding; P:cell-matrix adhesion; C:membrane; C:integral component of membrane	NA	NA	no IPS match	no IPS match	no IPS match
23375-ORF2	alpha-N-acetylgalactosamine-specific lectin-like	141	19	4.92982e-06	69.82	4	F:GO:0005509; P:GO:0007160; C:GO:0016020; C:GO:0016021	F:calcium ion binding; P:cell-matrix adhesion; C:membrane; C:integral component of membrane	NA	NA	no IPS match	no IPS match	no IPS match
23375-ORF3	alpha-N-acetylgalactosamine-specific lectin-like	129	20	2.63465e-06	70.07	4	F:GO:0005509; P:GO:0007160; C:GO:0016020; C:GO:0016021	F:calcium ion binding; P:cell-matrix adhesion; C:membrane; C:integral component of membrane	NA	NA	no IPS match	no IPS match	no IPS match
240428-ORF1	alpha-N-acetylgalactosamine-specific lectin-like	105	20	3.47728e-06	71.83	7	F:GO:0005201; F:GO:0005509; P:GO:0007160; C:GO:0016020; C:GO:0016021; F:GO:0046872; C:GO:0062023	F:extracellular matrix structural constituent; F:calcium ion binding; P:cell-matrix adhesion; C:membrane; C:integral component of membrane; F:metal ion binding; C:collagen-containing extracellular matrix	NA	NA	no IPS match	no IPS match	no IPS match
246684-ORF2	alpha-N-acetylgalactosamine-specific lectin-like	105	20	3.47728e-06	71.83	7	F:GO:0005201; F:GO:0005509; P:GO:0007160; C:GO:0016020; C:GO:0016021; F:GO:0046872; C:GO:0062023	F:extracellular matrix structural constituent; F:calcium ion binding; P:cell-matrix adhesion; C:membrane; C:integral component of membrane; F:metal ion binding; C:collagen-containing extracellular matrix	NA	NA	no IPS match	no IPS match	no IPS match
248693-ORF4	alpha-N-acetylgalactosamine-specific lectin-like	105	9	4.36337e-05	68.53	1	F:GO:0005509	F:calcium ion binding	NA	NA	no IPS match	no IPS match	no IPS match
299711-ORF3	alpha-N-acetylgalactosamine-specific lectin-like	105	20	3.47728e-06	71.83	7	F:GO:0005201; F:GO:0005509; P:GO:0007160; C:GO:0016020; C:GO:0016021; F:GO:0046872; C:GO:0062023	F:extracellular matrix structural constituent; F:calcium ion binding; P:cell-matrix adhesion; C:membrane; C:integral component of membrane; F:metal ion binding; C:collagen-containing extracellular matrix	NA	NA	no IPS match	no IPS match	no IPS match
300470-ORF4	alpha-N-acetylgalactosamine-specific lectin-like	210	11	5.3405e-06	69.28	4	F:GO:0005509; P:GO:0007160; C:GO:0016020; C:GO:0016021	F:calcium ion binding; P:cell-matrix adhesion; C:membrane; C:integral component of membrane	NA	NA	no IPS match	no IPS match	no IPS match
300470-ORF5	alpha-N-acetylgalactosamine-specific lectin-like	159	20	2.70469e-06	69.34	5	F:GO:0005509; P:GO:0007160; C:GO:0016020; C:GO:0016021; F:GO:0046872	F:calcium ion binding; P:cell-matrix adhesion; C:membrane; C:integral component of membrane; F:metal ion binding	NA	NA	no IPS match	no IPS match	no IPS match
300470-ORF6	alpha-N-acetylgalactosamine-specific lectin-like	147	20	2.28495e-06	69.34	5	F:GO:0005509; P:GO:0007160; C:GO:0016020; C:GO:0016021; F:GO:0046872	F:calcium ion binding; P:cell-matrix adhesion; C:membrane; C:integral component of membrane; F:metal ion binding	NA	NA	no IPS match	no IPS match	no IPS match
300470-ORF7	alpha-N-acetylgalactosamine-specific lectin-like	135	20	1.39763e-06	69.4	4	F:GO:0005509; P:GO:0007160; C:GO:0016020; C:GO:0016021	F:calcium ion binding; P:cell-matrix adhesion; C:membrane; C:integral component of membrane	NA	NA	no IPS match	no IPS match	no IPS match
304583-ORF2	alpha-N-acetylgalactosamine-specific lectin-like	210	11	5.3405e-06	69.28	4	F:GO:0005509; P:GO:0007160; C:GO:0016020; C:GO:0016021	F:calcium ion binding; P:cell-matrix adhesion; C:membrane; C:integral component of membrane	NA	NA	no IPS match	no IPS match	no IPS match
304583-ORF3	alpha-N-acetylgalactosamine-specific lectin-like	159	20	2.70469e-06	69.34	5	F:GO:0005509; P:GO:0007160; C:GO:0016020; C:GO:0016021; F:GO:0046872	F:calcium ion binding; P:cell-matrix adhesion; C:membrane; C:integral component of membrane; F:metal ion binding	NA	NA	no IPS match	no IPS match	no IPS match
304583-ORF4	alpha-N-acetylgalactosamine-specific lectin-like	147	20	2.28495e-06	69.34	5	F:GO:0005509; P:GO:0007160; C:GO:0016020; C:GO:0016021; F:GO:0046872	F:calcium ion binding; P:cell-matrix adhesion; C:membrane; C:integral component of membrane; F:metal ion binding	NA	NA	no IPS match	no IPS match	no IPS match
304583-ORF5	alpha-N-acetylgalactosamine-specific lectin-like	135	20	1.39763e-06	69.4	4	F:GO:0005509; P:GO:0007160; C:GO:0016020; C:GO:0016021	F:calcium ion binding; P:cell-matrix adhesion; C:membrane; C:integral component of membrane	NA	NA	no IPS match	no IPS match	no IPS match
305595-ORF7	alpha-N-acetylgalactosamine-specific lectin-like	105	20	3.47728e-06	71.83	7	F:GO:0005201; F:GO:0005509; P:GO:0007160; C:GO:0016020; C:GO:0016021; F:GO:0046872; C:GO:0062023	F:extracellular matrix structural constituent; F:calcium ion binding; P:cell-matrix adhesion; C:membrane; C:integral component of membrane; F:metal ion binding; C:collagen-containing extracellular matrix	NA	NA	no IPS match	no IPS match	no IPS match
309346-ORF5	alpha-N-acetylgalactosamine-specific lectin-like	105	20	3.47728e-06	71.83	7	F:GO:0005201; F:GO:0005509; P:GO:0007160; C:GO:0016020; C:GO:0016021; F:GO:0046872; C:GO:0062023	F:extracellular matrix structural constituent; F:calcium ion binding; P:cell-matrix adhesion; C:membrane; C:integral component of membrane; F:metal ion binding; C:collagen-containing extracellular matrix	NA	NA	no IPS match	no IPS match	no IPS match
36735-ORF2	alpha-N-acetylgalactosamine-specific lectin-like	105	20	3.47728e-06	71.83	7	F:GO:0005201; F:GO:0005509; P:GO:0007160; C:GO:0016020; C:GO:0016021; F:GO:0046872; C:GO:0062023	F:extracellular matrix structural constituent; F:calcium ion binding; P:cell-matrix adhesion; C:membrane; C:integral component of membrane; F:metal ion binding; C:collagen-containing extracellular matrix	NA	NA	no IPS match	no IPS match	no IPS match
38999-ORF1	alpha-N-acetylgalactosamine-specific lectin-like	159	20	2.70469e-06	69.34	5	F:GO:0005509; P:GO:0007160; C:GO:0016020; C:GO:0016021; F:GO:0046872	F:calcium ion binding; P:cell-matrix adhesion; C:membrane; C:integral component of membrane; F:metal ion binding	NA	NA	no IPS match	no IPS match	no IPS match
38999-ORF2	alpha-N-acetylgalactosamine-specific lectin-like	147	20	2.28495e-06	69.34	5	F:GO:0005509; P:GO:0007160; C:GO:0016020; C:GO:0016021; F:GO:0046872	F:calcium ion binding; P:cell-matrix adhesion; C:membrane; C:integral component of membrane; F:metal ion binding	NA	NA	no IPS match	no IPS match	no IPS match
38999-ORF3	alpha-N-acetylgalactosamine-specific lectin-like	135	20	1.39763e-06	69.4	4	F:GO:0005509; P:GO:0007160; C:GO:0016020; C:GO:0016021	F:calcium ion binding; P:cell-matrix adhesion; C:membrane; C:integral component of membrane	NA	NA	no IPS match	no IPS match	no IPS match
4152-ORF3	alpha-N-acetylgalactosamine-specific lectin-like	105	20	3.47728e-06	71.83	7	F:GO:0005201; F:GO:0005509; P:GO:0007160; C:GO:0016020; C:GO:0016021; F:GO:0046872; C:GO:0062023	F:extracellular matrix structural constituent; F:calcium ion binding; P:cell-matrix adhesion; C:membrane; C:integral component of membrane; F:metal ion binding; C:collagen-containing extracellular matrix	NA	NA	no IPS match	no IPS match	no IPS match
42099-ORF4	alpha-N-acetylgalactosamine-specific lectin-like	105	20	3.47728e-06	71.83	7	F:GO:0005201; F:GO:0005509; P:GO:0007160; C:GO:0016020; C:GO:0016021; F:GO:0046872; C:GO:0062023	F:extracellular matrix structural constituent; F:calcium ion binding; P:cell-matrix adhesion; C:membrane; C:integral component of membrane; F:metal ion binding; C:collagen-containing extracellular matrix	NA	NA	no IPS match	no IPS match	no IPS match
42454-ORF5	alpha-N-acetylgalactosamine-specific lectin-like	105	20	3.47728e-06	71.83	7	F:GO:0005201; F:GO:0005509; P:GO:0007160; C:GO:0016020; C:GO:0016021; F:GO:0046872; C:GO:0062023	F:extracellular matrix structural constituent; F:calcium ion binding; P:cell-matrix adhesion; C:membrane; C:integral component of membrane; F:metal ion binding; C:collagen-containing extracellular matrix	NA	NA	no IPS match	no IPS match	no IPS match
46289-ORF4	alpha-N-acetylgalactosamine-specific lectin-like	105	20	3.47728e-06	71.83	7	F:GO:0005201; F:GO:0005509; P:GO:0007160; C:GO:0016020; C:GO:0016021; F:GO:0046872; C:GO:0062023	F:extracellular matrix structural constituent; F:calcium ion binding; P:cell-matrix adhesion; C:membrane; C:integral component of membrane; F:metal ion binding; C:collagen-containing extracellular matrix	NA	NA	no IPS match	no IPS match	no IPS match
54857-ORF3	alpha-N-acetylgalactosamine-specific lectin-like	105	20	3.47728e-06	71.83	7	F:GO:0005201; F:GO:0005509; P:GO:0007160; C:GO:0016020; C:GO:0016021; F:GO:0046872; C:GO:0062023	F:extracellular matrix structural constituent; F:calcium ion binding; P:cell-matrix adhesion; C:membrane; C:integral component of membrane; F:metal ion binding; C:collagen-containing extracellular matrix	NA	NA	no IPS match	no IPS match	no IPS match
5816-ORF2	alpha-N-acetylgalactosamine-specific lectin-like	105	20	3.47728e-06	71.83	7	F:GO:0005201; F:GO:0005509; P:GO:0007160; C:GO:0016020; C:GO:0016021; F:GO:0046872; C:GO:0062023	F:extracellular matrix structural constituent; F:calcium ion binding; P:cell-matrix adhesion; C:membrane; C:integral component of membrane; F:metal ion binding; C:collagen-containing extracellular matrix	NA	NA	no IPS match	no IPS match	no IPS match
5817-ORF3	alpha-N-acetylgalactosamine-specific lectin-like	147	20	2.28495e-06	69.34	5	F:GO:0005509; P:GO:0007160; C:GO:0016020; C:GO:0016021; F:GO:0046872	F:calcium ion binding; P:cell-matrix adhesion; C:membrane; C:integral component of membrane; F:metal ion binding	NA	NA	no IPS match	no IPS match	no IPS match
5817-ORF4	alpha-N-acetylgalactosamine-specific lectin-like	135	20	1.39763e-06	69.4	4	F:GO:0005509; P:GO:0007160; C:GO:0016020; C:GO:0016021	F:calcium ion binding; P:cell-matrix adhesion; C:membrane; C:integral component of membrane	NA	NA	no IPS match	no IPS match	no IPS match
6635-ORF1	alpha-N-acetylgalactosamine-specific lectin-like	133	7	6.92503e-05	73.29	1	F:GO:0005509	F:calcium ion binding	NA	NA	no IPS match	no IPS match	no IPS match
77850-ORF2	alpha-N-acetylgalactosamine-specific lectin-like	105	12	1.48137e-05	73.01	7	F:GO:0005201; F:GO:0005509; P:GO:0007160; C:GO:0016020; C:GO:0016021; F:GO:0046872; C:GO:0062023	F:extracellular matrix structural constituent; F:calcium ion binding; P:cell-matrix adhesion; C:membrane; C:integral component of membrane; F:metal ion binding; C:collagen-containing extracellular matrix	NA	NA	no IPS match	no IPS match	no IPS match
8955-ORF5	alpha-N-acetylgalactosamine-specific lectin-like	105	20	3.47728e-06	71.83	7	F:GO:0005201; F:GO:0005509; P:GO:0007160; C:GO:0016020; C:GO:0016021; F:GO:0046872; C:GO:0062023	F:extracellular matrix structural constituent; F:calcium ion binding; P:cell-matrix adhesion; C:membrane; C:integral component of membrane; F:metal ion binding; C:collagen-containing extracellular matrix	NA	NA	no IPS match	no IPS match	no IPS match
8955-ORF6	alpha-N-acetylgalactosamine-specific lectin-like	102	13	1.41126e-05	69.63	7	F:GO:0005201; F:GO:0005509; P:GO:0007160; C:GO:0016020; C:GO:0016021; F:GO:0046872; C:GO:0062023	F:extracellular matrix structural constituent; F:calcium ion binding; P:cell-matrix adhesion; C:membrane; C:integral component of membrane; F:metal ion binding; C:collagen-containing extracellular matrix	NA	NA	no IPS match	no IPS match	no IPS match
95265-ORF3	alpha-N-acetylgalactosamine-specific lectin-like	105	20	3.47728e-06	71.83	7	F:GO:0005201; F:GO:0005509; P:GO:0007160; C:GO:0016020; C:GO:0016021; F:GO:0046872; C:GO:0062023	F:extracellular matrix structural constituent; F:calcium ion binding; P:cell-matrix adhesion; C:membrane; C:integral component of membrane; F:metal ion binding; C:collagen-containing extracellular matrix	NA	NA	no IPS match	no IPS match	no IPS match
221184-ORF1	alpha-N-acetylgalactosaminidase isoform X3	131	2	8.39612e-17	87.21	NA	NA	NA	NA	NA	IPR013780 (G3DSA:2.60.40.GENE3D)	no GO terms	no GO terms
150755-ORF1	alpha-N-acetylglucosaminidase isoform X1	115	3	1.7893e-07	86.67	NA	NA	NA	NA	NA	no IPS match	no IPS match	no IPS match
225323-ORF2	alphaP integrin isoform X1	102	1	0.000574767	78.26	NA	NA	NA	NA	NA	no IPS match	no IPS match	no IPS match
110963-ORF1	alphaP integrin precursor	165	4	1.01527e-11	85	3	P:GO:0007155; P:GO:0007229; C:GO:0008305	P:cell adhesion; P:integrin-mediated signaling pathway; C:integrin complex	NA	NA	no IPS match	no IPS match	no IPS match
110963-ORF2	alphaP integrin precursor	111	4	1.44347e-10	86.11	3	P:GO:0007155; P:GO:0007229; C:GO:0008305	P:cell adhesion; P:integrin-mediated signaling pathway; C:integrin complex	NA	NA	no IPS match	no IPS match	no IPS match
110963-ORF3	alphaP integrin precursor	159	4	2.57259e-10	84.21	3	P:GO:0007155; P:GO:0007229; C:GO:0008305	P:cell adhesion; P:integrin-mediated signaling pathway; C:integrin complex	NA	NA	no IPS match	no IPS match	no IPS match
110963-ORF4	alphaP integrin precursor	141	4	9.90825e-13	85	3	P:GO:0007155; P:GO:0007229; C:GO:0008305	P:cell adhesion; P:integrin-mediated signaling pathway; C:integrin complex	NA	NA	no IPS match	no IPS match	no IPS match
110963-ORF5	alphaP integrin precursor	135	4	1.91925e-12	85	3	P:GO:0007155; P:GO:0007229; C:GO:0008305	P:cell adhesion; P:integrin-mediated signaling pathway; C:integrin complex	NA	NA	no IPS match	no IPS match	no IPS match
110963-ORF6	alphaP integrin precursor	111	4	7.97365e-10	84.48	3	P:GO:0007155; P:GO:0007229; C:GO:0008305	P:cell adhesion; P:integrin-mediated signaling pathway; C:integrin complex	NA	NA	no IPS match	no IPS match	no IPS match
110963-ORF7	alphaP integrin precursor	99	4	1.14246e-08	84.85	3	P:GO:0007155; P:GO:0007229; C:GO:0008305	P:cell adhesion; P:integrin-mediated signaling pathway; C:integrin complex	NA	NA	no IPS match	no IPS match	no IPS match
219570-ORF1	alphaP integrin precursor	105	1	0.000609111	100	3	P:GO:0007155; P:GO:0007229; C:GO:0008305	P:cell adhesion; P:integrin-mediated signaling pathway; C:integrin complex	NA	NA	no IPS match	no IPS match	no IPS match
68602-ORF3	alpha-protein kinase 1	139	2	2.67083e-11	86.09	NA	NA	NA	NA	NA	no IPS match	no IPS match	no IPS match
274032-ORF1	aminopeptidase N	143	1	4.20657e-15	87.23	NA	NA	NA	NA	NA	G3DSA:2.60.40.1730 (GENE3D); SSF63737 (SUPERFAMILY)	no GO terms	no GO terms
113614-ORF1	amyloid beta (A4) precursor protein	114	3	1.18536e-13	93.65	3	F:GO:0008201; C:GO:0016021; F:GO:0046914	F:heparin binding; C:integral component of membrane; F:transition metal ion binding	NA	NA	no IPS match	no IPS match	no IPS match
122309-ORF1	amyloid protein-binding protein 2	126	15	9.69477e-11	73.86	2	C:GO:0030659; P:GO:0046907	C:cytoplasmic vesicle membrane; P:intracellular transport	NA	NA	no IPS match	no IPS match	no IPS match
122309-ORF2	amyloid protein-binding protein 2	102	20	2.58317e-10	90.52	NA	NA	NA	NA	NA	no IPS match	no IPS match	no IPS match
122309-ORF3	amyloid protein-binding protein 2	120	1	7.11339e-07	100	NA	NA	NA	NA	NA	no IPS match	no IPS match	no IPS match
122309-ORF4	amyloid protein-binding protein 2	124	15	9.69477e-11	73.86	2	C:GO:0030659; P:GO:0046907	C:cytoplasmic vesicle membrane; P:intracellular transport	NA	NA	no IPS match	no IPS match	no IPS match
122309-ORF5	amyloid protein-binding protein 2	118	11	9.76124e-11	72.88	2	C:GO:0030659; P:GO:0046907	C:cytoplasmic vesicle membrane; P:intracellular transport	NA	NA	no IPS match	no IPS match	no IPS match
315034-ORF1	anaphase-promoting complex subunit 1-like	182	2	7.45947e-11	98.44	NA	NA	NA	NA	NA	no IPS match	no IPS match	no IPS match
315034-ORF2	anaphase-promoting complex subunit 1-like	158	2	3.77326e-11	98.44	NA	NA	NA	NA	NA	no IPS match	no IPS match	no IPS match
315034-ORF3	anaphase-promoting complex subunit 1-like	101	2	1.69076e-06	100	NA	NA	NA	NA	NA	no IPS match	no IPS match	no IPS match
315034-ORF4	anaphase-promoting complex subunit 1-like	98	2	9.19986e-06	100	NA	NA	NA	NA	NA	no IPS match	no IPS match	no IPS match
97051-ORF1	Anaphase-promoting complex subunit 7	102	20	1.35366e-06	77.57	8	F:GO:0003676; F:GO:0003964; P:GO:0006278; F:GO:0008168; P:GO:0015074; F:GO:0016706; P:GO:0032259; P:GO:0055114	F:nucleic acid binding; F:RNA-directed DNA polymerase activity; P:RNA-dependent DNA biosynthetic process; F:methyltransferase activity; P:DNA integration; F:oxidoreductase activity, acting on paired donors, with incorporation or reduction of molecular oxygen, 2-oxoglutarate as one donor, and incorporation of one atom each of oxygen into both donors; P:methylation; P:oxidation-reduction process	NA	NA	no IPS match	no IPS match	no IPS match
97051-ORF2	Anaphase-promoting complex subunit 7	156	20	2.45769e-09	68.47	7	F:GO:0003676; F:GO:0008168; P:GO:0015074; F:GO:0016706; F:GO:0016740; P:GO:0032259; P:GO:0055114	F:nucleic acid binding; F:methyltransferase activity; P:DNA integration; F:oxidoreductase activity, acting on paired donors, with incorporation or reduction of molecular oxygen, 2-oxoglutarate as one donor, and incorporation of one atom each of oxygen into both donors; F:transferase activity; P:methylation; P:oxidation-reduction process	NA	NA	no IPS match	no IPS match	no IPS match
97051-ORF3	Anaphase-promoting complex subunit 7	114	20	4.02581e-07	76.85	7	F:GO:0003676; F:GO:0008168; P:GO:0015074; F:GO:0016706; F:GO:0016740; P:GO:0032259; P:GO:0055114	F:nucleic acid binding; F:methyltransferase activity; P:DNA integration; F:oxidoreductase activity, acting on paired donors, with incorporation or reduction of molecular oxygen, 2-oxoglutarate as one donor, and incorporation of one atom each of oxygen into both donors; F:transferase activity; P:methylation; P:oxidation-reduction process	NA	NA	no IPS match	no IPS match	no IPS match
98046-ORF2	Anaphase-promoting complex subunit 7	137	4	1.44972e-06	68.64	NA	NA	NA	NA	NA	no IPS match	no IPS match	no IPS match
316057-ORF2	Angiopoietin-related protein 3	116	1	0.000591746	70.27	NA	NA	NA	NA	NA	no IPS match	no IPS match	no IPS match
243095-ORF2	Angiopoietin-related protein 7	123	20	2.50955e-08	70.83	6	F:GO:0003964; C:GO:0005856; P:GO:0006278; F:GO:0016740; P:GO:0090090; C:GO:0097730	F:RNA-directed DNA polymerase activity; C:cytoskeleton; P:RNA-dependent DNA biosynthetic process; F:transferase activity; P:negative regulation of canonical Wnt signaling pathway; C:non-motile cilium	NA	NA	PTHR33332:SF5 (PANTHER); PTHR33332 (PANTHER)	no GO terms	no GO terms
116084-ORF1	ankyrin domain protein	135	20	2.32869e-07	72.55	6	F:GO:0004672; F:GO:0004674; F:GO:0005524; P:GO:0006468; F:GO:0016301; P:GO:0016310	F:protein kinase activity; F:protein serine/threonine kinase activity; F:ATP binding; P:protein phosphorylation; F:kinase activity; P:phosphorylation	NA	NA	IPR036770 (G3DSA:1.25.40.GENE3D); PF13857 (PFAM); PTHR44336 (PANTHER); IPR020683 (PROSITE_PROFILES); IPR002110 (PROSITE_PROFILES); IPR020683 (CDD); IPR036770 (SUPERFAMILY)	F:GO:0005515	F:protein binding
161588-ORF3	ankyrin repeat and BTB/POZ domain-containing protein 2-like	109	6	4.1919e-06	92.75	6	C:GO:0000786; F:GO:0003677; C:GO:0005634; C:GO:0016020; C:GO:0016021; F:GO:0046982	C:nucleosome; F:DNA binding; C:nucleus; C:membrane; C:integral component of membrane; F:protein heterodimerization activity	NA	NA	IPR002110 (PFAM); IPR002110 (PROSITE_PROFILES); IPR020683 (PROSITE_PROFILES)	F:GO:0005515	F:protein binding
161588-ORF1	ankyrin repeat and BTB/POZ domain-containing protein BTBD11	120	20	1.82184e-11	79.44	4	C:GO:0000786; F:GO:0003677; C:GO:0005634; F:GO:0046982	C:nucleosome; F:DNA binding; C:nucleus; F:protein heterodimerization activity	NA	NA	IPR036770 (G3DSA:1.25.40.GENE3D); IPR002110 (PFAM); PTHR24413 (PANTHER); PTHR24413:SF76 (PANTHER); IPR020683 (PROSITE_PROFILES); IPR002110 (PROSITE_PROFILES); IPR020683 (CDD); IPR036770 (SUPERFAMILY)	F:GO:0005515	F:protein binding
161588-ORF2	ankyrin repeat and BTB/POZ domain-containing protein BTBD11 isoform X1	105	20	5.84143e-10	77.4	9	C:GO:0005737; C:GO:0016020; C:GO:0016021; C:GO:0019005; P:GO:0030162; F:GO:0031625; P:GO:0043161; F:GO:0046982; P:GO:0060395	C:cytoplasm; C:membrane; C:integral component of membrane; C:SCF ubiquitin ligase complex; P:regulation of proteolysis; F:ubiquitin protein ligase binding; P:proteasome-mediated ubiquitin-dependent protein catabolic process; F:protein heterodimerization activity; P:SMAD protein signal transduction	NA	NA	IPR002110 (PFAM); IPR036770 (G3DSA:1.25.40.GENE3D); IPR002110 (PROSITE_PROFILES); IPR020683 (PROSITE_PROFILES); IPR036770 (SUPERFAMILY)	F:GO:0005515	F:protein binding
188142-ORF1	ankyrin repeat and death domain-containing protein 1A isoform X3	150	3	0.000689143	92	NA	NA	NA	NA	NA	IPR002110 (PFAM); IPR036770 (G3DSA:1.25.40.GENE3D); IPR002110 (PROSITE_PROFILES); IPR020683 (PROSITE_PROFILES); IPR036770 (SUPERFAMILY)	F:GO:0005515	F:protein binding
188142-ORF2	ankyrin repeat and death domain-containing protein 1A isoform X3	138	3	0.000576881	92	NA	NA	NA	NA	NA	IPR002110 (PFAM); IPR036770 (G3DSA:1.25.40.GENE3D); IPR002110 (PROSITE_PROFILES); IPR020683 (PROSITE_PROFILES); IPR036770 (SUPERFAMILY)	F:GO:0005515	F:protein binding
308252-ORF10	Ankyrin repeat and EF-hand domain-containing protein 1	102	12	5.49752e-05	76.38	3	F:GO:0004842; F:GO:0005509; P:GO:0016567	F:ubiquitin-protein transferase activity; F:calcium ion binding; P:protein ubiquitination	NA	NA	no IPS match	no IPS match	no IPS match
308252-ORF9	ankyrin repeat and EF-hand domain-containing protein 1	120	20	9.30934e-07	75.12	2	F:GO:0004842; P:GO:0016567	F:ubiquitin-protein transferase activity; P:protein ubiquitination	NA	NA	no IPS match	no IPS match	no IPS match
151992-ORF1	Ankyrin repeat and FYVE domain-containing protein 1	150	19	8.52625e-25	66.42	4	C:GO:0005737; F:GO:0046872; P:GO:0120009; F:GO:0120013	C:cytoplasm; F:metal ion binding; P:intermembrane lipid transfer; F:intermembrane lipid transfer activity	NA	NA	no IPS match	no IPS match	no IPS match
151992-ORF4	ankyrin repeat and FYVE domain-containing protein 1-like	111	4	3.79419e-16	80.41	NA	NA	NA	NA	NA	no IPS match	no IPS match	no IPS match
151992-ORF5	ankyrin repeat and FYVE domain-containing protein 1-like	108	4	1.56262e-15	80.84	NA	NA	NA	NA	NA	no IPS match	no IPS match	no IPS match
320404-ORF4	ankyrin repeat and KH domain-containing protein mask-like	126	9	3.25294e-06	73.49	NA	NA	NA	NA	NA	no IPS match	no IPS match	no IPS match
320404-ORF5	ankyrin repeat and KH domain-containing protein mask-like	114	7	7.53807e-05	73.71	NA	NA	NA	NA	NA	no IPS match	no IPS match	no IPS match
320404-ORF6	ankyrin repeat and KH domain-containing protein mask-like	174	10	6.47783e-06	71.78	NA	NA	NA	NA	NA	no IPS match	no IPS match	no IPS match
56889-ORF7	ankyrin repeat and protein kinase domain-containing protein 1	105	6	9.49856e-05	79.49	2	F:GO:0004359; P:GO:0006541	F:glutaminase activity; P:glutamine metabolic process	EC:3.5.1.2	Glutaminase	IPR002110 (PROSITE_PROFILES); IPR020683 (PROSITE_PROFILES); IPR036770 (SUPERFAMILY)	F:GO:0005515	F:protein binding
288139-ORF1	ankyrin repeat and SAM domain-containing protein 6	148	20	7.20875e-07	78.62	7	F:GO:0003674; F:GO:0005515; C:GO:0005737; C:GO:0005929; P:GO:0007275; C:GO:0042995; P:GO:0048793	F:molecular_function; F:protein binding; C:cytoplasm; C:cilium; P:multicellular organism development; C:cell projection; P:pronephros development	NA	NA	G3DSA:1.10.150.50 (GENE3D)	no GO terms	no GO terms
288139-ORF2	ankyrin repeat and SAM domain-containing protein 6	139	20	6.29747e-07	78.62	7	F:GO:0003674; F:GO:0005515; C:GO:0005737; C:GO:0005929; P:GO:0007275; C:GO:0042995; P:GO:0048793	F:molecular_function; F:protein binding; C:cytoplasm; C:cilium; P:multicellular organism development; C:cell projection; P:pronephros development	NA	NA	G3DSA:1.10.150.50 (GENE3D)	no GO terms	no GO terms
288139-ORF5	ankyrin repeat and SAM domain-containing protein 6	118	20	4.35528e-07	89.28	NA	NA	NA	NA	NA	no IPS match	no IPS match	no IPS match
308252-ORF1	Ankyrin repeat domain protein	129	20	1.9213e-05	73.73	1	F:GO:0043531	F:ADP binding	NA	NA	G3DSA:1.25.40.960 (GENE3D); IPR020683 (PROSITE_PROFILES); IPR002110 (PROSITE_PROFILES)	F:GO:0005515	F:protein binding
146105-ORF1	ankyrin repeat domain-containing protein	126	20	9.92762e-08	75.63	6	C:GO:0000151; F:GO:0004842; C:GO:0005634; C:GO:0005737; P:GO:0016567; F:GO:0031625	C:ubiquitin ligase complex; F:ubiquitin-protein transferase activity; C:nucleus; C:cytoplasm; P:protein ubiquitination; F:ubiquitin protein ligase binding	NA	NA	no IPS match	no IPS match	no IPS match
268843-ORF6	ankyrin repeat domain-containing protein 13D	128	20	2.12689e-21	89.81	1	C:GO:0005737	C:cytoplasm	NA	NA	PS51257 (PROSITE_PROFILES)	no GO terms	no GO terms
268843-ORF7	ankyrin repeat domain-containing protein 13D	120	20	3.25728e-20	89.5	1	C:GO:0005737	C:cytoplasm	NA	NA	no IPS match	no IPS match	no IPS match
268843-ORF8	ankyrin repeat domain-containing protein 13D	110	20	1.49838e-17	90.71	1	C:GO:0005737	C:cytoplasm	NA	NA	no IPS match	no IPS match	no IPS match
268843-ORF1	ankyrin repeat domain-containing protein 13D isoform X1	150	20	5.91951e-26	87.72	1	C:GO:0005737	C:cytoplasm	NA	NA	no IPS match	no IPS match	no IPS match
268843-ORF2	ankyrin repeat domain-containing protein 13D isoform X1	119	20	2.11125e-15	87.89	1	C:GO:0005737	C:cytoplasm	NA	NA	no IPS match	no IPS match	no IPS match
268843-ORF3	ankyrin repeat domain-containing protein 13D isoform X1	98	20	3.35312e-11	90.65	1	C:GO:0005737	C:cytoplasm	NA	NA	no IPS match	no IPS match	no IPS match
268843-ORF4	ankyrin repeat domain-containing protein 13D isoform X1	150	20	5.91951e-26	87.72	1	C:GO:0005737	C:cytoplasm	NA	NA	no IPS match	no IPS match	no IPS match
268843-ORF5	ankyrin repeat domain-containing protein 13D isoform X1	137	20	7.73229e-23	89.1	1	C:GO:0005737	C:cytoplasm	NA	NA	no IPS match	no IPS match	no IPS match
210783-ORF1	ankyrin repeat domain-containing protein 27	119	2	5.62667e-07	100	NA	NA	NA	NA	NA	no IPS match	no IPS match	no IPS match
210783-ORF2	ankyrin repeat domain-containing protein 27	116	2	4.7499e-07	100	NA	NA	NA	NA	NA	no IPS match	no IPS match	no IPS match
116084-ORF2	ankyrin repeat domain-containing protein 50-like	129	20	1.63568e-07	75.4	NA	NA	NA	NA	NA	PF13857 (PFAM); IPR036770 (G3DSA:1.25.40.GENE3D); IPR020683 (PROSITE_PROFILES); IPR002110 (PROSITE_PROFILES); IPR036770 (SUPERFAMILY)	F:GO:0005515	F:protein binding
126410-ORF1	ankyrin repeat domain-containing protein 50-like	129	10	4.92816e-05	69.37	6	C:GO:0000151; F:GO:0004842; C:GO:0005634; C:GO:0005737; P:GO:0016567; F:GO:0031625	C:ubiquitin ligase complex; F:ubiquitin-protein transferase activity; C:nucleus; C:cytoplasm; P:protein ubiquitination; F:ubiquitin protein ligase binding	NA	NA	no IPS match	no IPS match	no IPS match
13734-ORF1	ankyrin repeat domain-containing protein 50-like	107	20	2.57087e-06	79.02	NA	NA	NA	NA	NA	G3DSA:1.25.40.960 (GENE3D); IPR020683 (PROSITE_PROFILES); IPR002110 (PROSITE_PROFILES); IPR036770 (SUPERFAMILY)	F:GO:0005515	F:protein binding
13734-ORF2	ankyrin repeat domain-containing protein 50-like	257	20	3.31407e-26	72.81	NA	NA	NA	NA	NA	IPR036770 (G3DSA:1.25.40.GENE3D); IPR020683 (PFAM); PTHR42652 (PANTHER); IPR020683 (PROSITE_PROFILES); IPR002110 (PROSITE_PROFILES); IPR002110 (PROSITE_PROFILES); IPR020683 (CDD); IPR036770 (SUPERFAMILY)	F:GO:0005515	F:protein binding
13734-ORF3	ankyrin repeat domain-containing protein 50-like	236	20	6.32864e-22	72.98	NA	NA	NA	NA	NA	IPR036770 (G3DSA:1.25.40.GENE3D); IPR020683 (PFAM); PTHR42652 (PANTHER); IPR020683 (PROSITE_PROFILES); IPR002110 (PROSITE_PROFILES); IPR002110 (PROSITE_PROFILES); IPR020683 (CDD); IPR036770 (SUPERFAMILY)	F:GO:0005515	F:protein binding
13734-ORF4	ankyrin repeat domain-containing protein 50-like	209	20	1.63405e-18	73.83	NA	NA	NA	NA	NA	IPR036770 (G3DSA:1.25.40.GENE3D); IPR020683 (PFAM); PTHR42652 (PANTHER); PTHR42652:SF3 (PANTHER); IPR020683 (PROSITE_PROFILES); IPR002110 (PROSITE_PROFILES); IPR020683 (CDD); IPR036770 (SUPERFAMILY)	F:GO:0005515	F:protein binding
141191-ORF1	ankyrin repeat domain-containing protein 50-like	151	20	3.5124e-13	72.4	9	F:GO:0004672; F:GO:0004674; F:GO:0005524; P:GO:0006468; P:GO:0006915; P:GO:0007165; F:GO:0016301; P:GO:0016310; F:GO:0016740	F:protein kinase activity; F:protein serine/threonine kinase activity; F:ATP binding; P:protein phosphorylation; P:apoptotic process; P:signal transduction; F:kinase activity; P:phosphorylation; F:transferase activity	NA	NA	no IPS match	no IPS match	no IPS match
141191-ORF2	ankyrin repeat domain-containing protein 50-like	139	20	1.72357e-10	73.56	9	F:GO:0004672; F:GO:0004674; F:GO:0005524; P:GO:0006468; P:GO:0006915; P:GO:0007165; F:GO:0016301; P:GO:0016310; F:GO:0016740	F:protein kinase activity; F:protein serine/threonine kinase activity; F:ATP binding; P:protein phosphorylation; P:apoptotic process; P:signal transduction; F:kinase activity; P:phosphorylation; F:transferase activity	NA	NA	no IPS match	no IPS match	no IPS match
146193-ORF1	ankyrin repeat domain-containing protein 50-like	158	20	1.76266e-14	81.5	NA	NA	NA	NA	NA	no IPS match	no IPS match	no IPS match
146193-ORF2	ankyrin repeat domain-containing protein 50-like	109	20	2.13702e-06	80.4	NA	NA	NA	NA	NA	no IPS match	no IPS match	no IPS match
150809-ORF1	ankyrin repeat domain-containing protein 50-like	160	20	8.21935e-11	75.89	NA	NA	NA	NA	NA	IPR036770 (G3DSA:1.25.40.GENE3D); IPR020683 (PFAM); PTHR44206 (PANTHER); PTHR44206:SF2 (PANTHER); IPR002110 (PROSITE_PROFILES); IPR020683 (PROSITE_PROFILES); IPR020683 (CDD); IPR036770 (SUPERFAMILY)	F:GO:0005515	F:protein binding
150809-ORF2	ankyrin repeat domain-containing protein 50-like	129	20	6.35915e-09	76.17	NA	NA	NA	NA	NA	IPR036770 (G3DSA:1.25.40.GENE3D); IPR020683 (PROSITE_PROFILES); IPR036770 (SUPERFAMILY)	no GO terms	no GO terms
150809-ORF3	ankyrin repeat domain-containing protein 50-like	123	20	8.69816e-06	76.27	NA	NA	NA	NA	NA	IPR020683 (PFAM); IPR036770 (G3DSA:1.25.40.GENE3D); IPR020683 (PROSITE_PROFILES); IPR002110 (PROSITE_PROFILES); IPR020683 (CDD); IPR036770 (SUPERFAMILY)	F:GO:0005515	F:protein binding
150809-ORF4	ankyrin repeat domain-containing protein 50-like	120	20	8.55395e-06	76.31	NA	NA	NA	NA	NA	IPR020683 (PFAM); IPR036770 (G3DSA:1.25.40.GENE3D); IPR020683 (PROSITE_PROFILES); IPR002110 (PROSITE_PROFILES); IPR020683 (CDD); IPR036770 (SUPERFAMILY)	F:GO:0005515	F:protein binding
156156-ORF1	ankyrin repeat domain-containing protein 50-like	116	20	6.50984e-07	75.41	NA	NA	NA	NA	NA	PF13637 (PFAM); IPR036770 (G3DSA:1.25.40.GENE3D); IPR002110 (PROSITE_PROFILES); IPR020683 (PROSITE_PROFILES); IPR020683 (CDD); IPR036770 (SUPERFAMILY)	F:GO:0005515	F:protein binding
161884-ORF1	ankyrin repeat domain-containing protein 50-like	163	20	3.31127e-15	82.4	NA	NA	NA	NA	NA	IPR020683 (PFAM); IPR036770 (G3DSA:1.25.40.GENE3D); PTHR24123:SF33 (PANTHER); PTHR24123 (PANTHER); IPR020683 (PROSITE_PROFILES); IPR002110 (PROSITE_PROFILES); IPR020683 (CDD); IPR036770 (SUPERFAMILY)	F:GO:0005515	F:protein binding
161884-ORF2	ankyrin repeat domain-containing protein 50-like	142	20	7.33031e-12	81.56	NA	NA	NA	NA	NA	IPR020683 (PFAM); IPR036770 (G3DSA:1.25.40.GENE3D); PTHR24123:SF33 (PANTHER); PTHR24123 (PANTHER); IPR020683 (PROSITE_PROFILES); IPR002110 (PROSITE_PROFILES); IPR020683 (CDD); IPR036770 (SUPERFAMILY)	F:GO:0005515	F:protein binding
162874-ORF1	ankyrin repeat domain-containing protein 50-like	172	20	4.74487e-12	73.52	2	F:GO:0004842; P:GO:0016567	F:ubiquitin-protein transferase activity; P:protein ubiquitination	NA	NA	no IPS match	no IPS match	no IPS match
162874-ORF2	ankyrin repeat domain-containing protein 50-like	123	20	2.66794e-08	75.75	NA	NA	NA	NA	NA	no IPS match	no IPS match	no IPS match
168874-ORF1	ankyrin repeat domain-containing protein 50-like	157	20	7.36071e-10	74.14	NA	NA	NA	NA	NA	PF13637 (PFAM); IPR036770 (G3DSA:1.25.40.GENE3D); IPR020683 (PROSITE_PROFILES); IPR002110 (PROSITE_PROFILES); IPR020683 (CDD); IPR036770 (SUPERFAMILY)	F:GO:0005515	F:protein binding
168874-ORF2	ankyrin repeat domain-containing protein 50-like	145	20	1.06558e-09	74.17	NA	NA	NA	NA	NA	PF13637 (PFAM); IPR036770 (G3DSA:1.25.40.GENE3D); IPR020683 (PROSITE_PROFILES); IPR002110 (PROSITE_PROFILES); IPR020683 (CDD); IPR036770 (SUPERFAMILY)	F:GO:0005515	F:protein binding
168874-ORF3	ankyrin repeat domain-containing protein 50-like	136	20	1.20801e-09	75.14	NA	NA	NA	NA	NA	IPR036770 (G3DSA:1.25.40.GENE3D); PF13637 (PFAM); IPR002110 (PROSITE_PROFILES); IPR020683 (PROSITE_PROFILES); IPR020683 (CDD); IPR036770 (SUPERFAMILY)	F:GO:0005515	F:protein binding
196830-ORF1	ankyrin repeat domain-containing protein 50-like	126	20	1.94545e-11	90.25	NA	NA	NA	NA	NA	PF13637 (PFAM); IPR036770 (G3DSA:1.25.40.GENE3D); PTHR44336 (PANTHER); IPR002110 (PROSITE_PROFILES); IPR020683 (PROSITE_PROFILES); IPR020683 (CDD); IPR036770 (SUPERFAMILY)	F:GO:0005515	F:protein binding
199059-ORF1	ankyrin repeat domain-containing protein 50-like	102	11	5.9198e-05	74.36	NA	NA	NA	NA	NA	no IPS match	no IPS match	no IPS match
208274-ORF1	ankyrin repeat domain-containing protein 50-like	152	20	1.99441e-12	77.46	NA	NA	NA	NA	NA	mobidb-lite (MOBIDB_LITE); IPR020683 (PROSITE_PROFILES)	no GO terms	no GO terms
208274-ORF2	ankyrin repeat domain-containing protein 50-like	140	20	5.90214e-10	76.11	NA	NA	NA	NA	NA	no IPS match	no IPS match	no IPS match
208274-ORF3	ankyrin repeat domain-containing protein 50-like	101	20	3.71183e-08	82.66	NA	NA	NA	NA	NA	PF13637 (PFAM); IPR036770 (G3DSA:1.25.40.GENE3D); mobidb-lite (MOBIDB_LITE); IPR020683 (PROSITE_PROFILES); IPR002110 (PROSITE_PROFILES); IPR036770 (SUPERFAMILY)	F:GO:0005515	F:protein binding
222418-ORF1	ankyrin repeat domain-containing protein 50-like	164	20	8.55698e-16	81.83	NA	NA	NA	NA	NA	IPR020683 (PFAM); IPR036770 (G3DSA:1.25.40.GENE3D); PTHR24123 (PANTHER); PTHR24123:SF33 (PANTHER); IPR020683 (PROSITE_PROFILES); IPR002110 (PROSITE_PROFILES); IPR020683 (CDD); IPR036770 (SUPERFAMILY)	F:GO:0005515	F:protein binding
222418-ORF2	ankyrin repeat domain-containing protein 50-like	146	20	1.73053e-12	80.62	NA	NA	NA	NA	NA	IPR020683 (PFAM); IPR036770 (G3DSA:1.25.40.GENE3D); PTHR24123 (PANTHER); PTHR24123:SF33 (PANTHER); IPR020683 (PROSITE_PROFILES); IPR002110 (PROSITE_PROFILES); IPR020683 (CDD); IPR036770 (SUPERFAMILY)	F:GO:0005515	F:protein binding
24706-ORF1	ankyrin repeat domain-containing protein 50-like	159	20	2.53896e-14	78.65	NA	NA	NA	NA	NA	IPR020683 (PROSITE_PROFILES); IPR002110 (PROSITE_PROFILES)	F:GO:0005515	F:protein binding
247722-ORF1	ankyrin repeat domain-containing protein 50-like	154	20	6.46464e-13	75.4	NA	NA	NA	NA	NA	G3DSA:1.25.40.960 (GENE3D); IPR002110 (PFAM); IPR020683 (PROSITE_PROFILES); IPR002110 (PROSITE_PROFILES); IPR020683 (CDD); IPR036770 (SUPERFAMILY)	F:GO:0005515	F:protein binding
247722-ORF2	ankyrin repeat domain-containing protein 50-like	103	20	2.37729e-05	77.19	6	F:GO:0000062; F:GO:0003676; F:GO:0003723; F:GO:0004842; C:GO:0005737; P:GO:0016567	F:fatty-acyl-CoA binding; F:nucleic acid binding; F:RNA binding; F:ubiquitin-protein transferase activity; C:cytoplasm; P:protein ubiquitination	NA	NA	G3DSA:1.25.40.960 (GENE3D); IPR002110 (PFAM); IPR020683 (PROSITE_PROFILES); IPR002110 (PROSITE_PROFILES); IPR020683 (CDD); IPR036770 (SUPERFAMILY)	F:GO:0005515	F:protein binding
247722-ORF3	ankyrin repeat domain-containing protein 50-like	154	20	6.46464e-13	75.4	NA	NA	NA	NA	NA	G3DSA:1.25.40.960 (GENE3D); IPR002110 (PFAM); IPR020683 (PROSITE_PROFILES); IPR002110 (PROSITE_PROFILES); IPR020683 (CDD); IPR036770 (SUPERFAMILY)	F:GO:0005515	F:protein binding
247722-ORF4	ankyrin repeat domain-containing protein 50-like	124	20	5.60788e-10	77.16	NA	NA	NA	NA	NA	G3DSA:1.25.40.960 (GENE3D); IPR002110 (PFAM); IPR002110 (PROSITE_PROFILES); IPR020683 (PROSITE_PROFILES); IPR036770 (SUPERFAMILY)	F:GO:0005515	F:protein binding
255401-ORF1	ankyrin repeat domain-containing protein 50-like	169	18	6.95272e-05	64.3	NA	NA	NA	NA	NA	IPR036770 (G3DSA:1.25.40.GENE3D); PF13857 (PFAM); mobidb-lite (MOBIDB_LITE); mobidb-lite (MOBIDB_LITE); IPR002110 (PROSITE_PROFILES); IPR020683 (PROSITE_PROFILES); IPR020683 (CDD); IPR036770 (SUPERFAMILY)	F:GO:0005515	F:protein binding
255401-ORF2	ankyrin repeat domain-containing protein 50-like	154	20	6.7972e-05	64.12	NA	NA	NA	NA	NA	IPR036770 (G3DSA:1.25.40.GENE3D); PF13857 (PFAM); mobidb-lite (MOBIDB_LITE); mobidb-lite (MOBIDB_LITE); IPR002110 (PROSITE_PROFILES); IPR020683 (PROSITE_PROFILES); IPR020683 (CDD); IPR036770 (SUPERFAMILY)	F:GO:0005515	F:protein binding
263480-ORF1	ankyrin repeat domain-containing protein 50-like	154	20	8.78299e-10	73.82	NA	NA	NA	NA	NA	no IPS match	no IPS match	no IPS match
271368-ORF1	ankyrin repeat domain-containing protein 50-like	171	20	2.41965e-15	74.8	NA	NA	NA	NA	NA	no IPS match	no IPS match	no IPS match
274848-ORF1	ankyrin repeat domain-containing protein 50-like	152	20	1.18046e-24	88.26	NA	NA	NA	NA	NA	no IPS match	no IPS match	no IPS match
274848-ORF2	ankyrin repeat domain-containing protein 50-like	146	20	2.04786e-23	87.98	NA	NA	NA	NA	NA	no IPS match	no IPS match	no IPS match
274848-ORF3	ankyrin repeat domain-containing protein 50-like	105	20	6.12588e-15	91.05	NA	NA	NA	NA	NA	no IPS match	no IPS match	no IPS match
274848-ORF4	ankyrin repeat domain-containing protein 50-like	102	20	1.3917e-14	90.96	NA	NA	NA	NA	NA	no IPS match	no IPS match	no IPS match
27711-ORF1	ankyrin repeat domain-containing protein 50-like	156	20	4.05795e-12	73.83	NA	NA	NA	NA	NA	no IPS match	no IPS match	no IPS match
277900-ORF4	ankyrin repeat domain-containing protein 50-like	150	20	1.30589e-09	74.46	1	F:GO:0043531	F:ADP binding	NA	NA	no IPS match	no IPS match	no IPS match
296550-ORF1	ankyrin repeat domain-containing protein 50-like	150	20	6.51891e-13	80.77	NA	NA	NA	NA	NA	IPR036770 (G3DSA:1.25.40.GENE3D); PF13637 (PFAM); PTHR44336 (PANTHER); IPR002110 (PROSITE_PROFILES); IPR020683 (PROSITE_PROFILES); IPR020683 (CDD); IPR036770 (SUPERFAMILY)	F:GO:0005515	F:protein binding
296550-ORF3	ankyrin repeat domain-containing protein 50-like	105	20	3.81101e-11	88.86	NA	NA	NA	NA	NA	IPR036770 (G3DSA:1.25.40.GENE3D); PTHR44336 (PANTHER); IPR002110 (PROSITE_PROFILES); IPR020683 (PROSITE_PROFILES); IPR020683 (CDD); IPR036770 (SUPERFAMILY)	F:GO:0005515	F:protein binding
298858-ORF1	ankyrin repeat domain-containing protein 50-like	131	3	0.000220903	79.05	NA	NA	NA	NA	NA	IPR036770 (G3DSA:1.25.40.GENE3D); PF13637 (PFAM); IPR020683 (PROSITE_PROFILES); IPR036770 (SUPERFAMILY)	no GO terms	no GO terms
298858-ORF2	ankyrin repeat domain-containing protein 50-like	122	3	0.000214116	76.79	NA	NA	NA	NA	NA	IPR036770 (G3DSA:1.25.40.GENE3D); PF13637 (PFAM); IPR020683 (PROSITE_PROFILES); IPR036770 (SUPERFAMILY)	no GO terms	no GO terms
308252-ORF11	ankyrin repeat domain-containing protein 50-like	108	20	5.41041e-06	77.37	2	F:GO:0004842; P:GO:0016567	F:ubiquitin-protein transferase activity; P:protein ubiquitination	NA	NA	IPR020683 (PFAM); G3DSA:1.25.40.960 (GENE3D); mobidb-lite (MOBIDB_LITE); IPR020683 (PROSITE_PROFILES); IPR002110 (PROSITE_PROFILES); IPR020683 (CDD); IPR036770 (SUPERFAMILY)	F:GO:0005515	F:protein binding
308252-ORF3	ankyrin repeat domain-containing protein 50-like	357	20	1.63012e-29	68.31	1	F:GO:0043531	F:ADP binding	NA	NA	IPR002110 (PRINTS); IPR020683 (PFAM); IPR036770 (G3DSA:1.25.40.GENE3D); IPR036770 (G3DSA:1.25.40.GENE3D); PTHR42652 (PANTHER); PTHR42652:SF3 (PANTHER); IPR002110 (PROSITE_PROFILES); IPR002110 (PROSITE_PROFILES); IPR002110 (PROSITE_PROFILES); IPR020683 (PROSITE_PROFILES); IPR020683 (CDD); IPR036770 (SUPERFAMILY)	F:GO:0005515	F:protein binding
308252-ORF4	ankyrin repeat domain-containing protein 50-like	279	20	4.63143e-21	67.66	2	F:GO:0004842; P:GO:0016567	F:ubiquitin-protein transferase activity; P:protein ubiquitination	NA	NA	IPR002110 (PRINTS); IPR020683 (PFAM); IPR036770 (G3DSA:1.25.40.GENE3D); PTHR42652 (PANTHER); PTHR42652:SF3 (PANTHER); IPR020683 (PROSITE_PROFILES); IPR002110 (PROSITE_PROFILES); IPR002110 (PROSITE_PROFILES); IPR002110 (PROSITE_PROFILES); IPR020683 (CDD); IPR036770 (SUPERFAMILY)	F:GO:0005515	F:protein binding
308252-ORF5	ankyrin repeat domain-containing protein 50-like	258	20	5.11906e-19	67.89	2	F:GO:0004842; P:GO:0016567	F:ubiquitin-protein transferase activity; P:protein ubiquitination	NA	NA	IPR002110 (PRINTS); IPR036770 (G3DSA:1.25.40.GENE3D); IPR020683 (PFAM); PTHR42652:SF3 (PANTHER); PTHR42652 (PANTHER); IPR002110 (PROSITE_PROFILES); IPR002110 (PROSITE_PROFILES); IPR020683 (PROSITE_PROFILES); IPR020683 (CDD); IPR036770 (SUPERFAMILY)	F:GO:0005515	F:protein binding
308252-ORF8	ankyrin repeat domain-containing protein 50-like	177	20	1.66317e-12	71.68	4	F:GO:0003824; F:GO:0004842; P:GO:0009116; P:GO:0016567	F:catalytic activity; F:ubiquitin-protein transferase activity; P:nucleoside metabolic process; P:protein ubiquitination	NA	NA	IPR020683 (PFAM); G3DSA:1.25.40.960 (GENE3D); PTHR42652 (PANTHER); PTHR42652:SF3 (PANTHER); IPR002110 (PROSITE_PROFILES); IPR002110 (PROSITE_PROFILES); IPR020683 (PROSITE_PROFILES); IPR020683 (CDD); IPR036770 (SUPERFAMILY)	F:GO:0005515	F:protein binding
318490-ORF1	ankyrin repeat domain-containing protein 50-like	128	20	1.55333e-07	72.77	12	C:GO:0000151; F:GO:0004842; C:GO:0005634; C:GO:0005737; F:GO:0008168; C:GO:0016020; C:GO:0016021; P:GO:0016567; F:GO:0016740; F:GO:0031625; P:GO:0032259; F:GO:0046872	C:ubiquitin ligase complex; F:ubiquitin-protein transferase activity; C:nucleus; C:cytoplasm; F:methyltransferase activity; C:membrane; C:integral component of membrane; P:protein ubiquitination; F:transferase activity; F:ubiquitin protein ligase binding; P:methylation; F:metal ion binding	NA	NA	mobidb-lite (MOBIDB_LITE); mobidb-lite (MOBIDB_LITE); IPR020683 (PROSITE_PROFILES)	no GO terms	no GO terms
318490-ORF2	ankyrin repeat domain-containing protein 50-like	125	20	2.37795e-07	72.86	12	C:GO:0000151; F:GO:0004842; C:GO:0005634; C:GO:0005737; F:GO:0008168; C:GO:0016020; C:GO:0016021; P:GO:0016567; F:GO:0016740; F:GO:0031625; P:GO:0032259; F:GO:0046872	C:ubiquitin ligase complex; F:ubiquitin-protein transferase activity; C:nucleus; C:cytoplasm; F:methyltransferase activity; C:membrane; C:integral component of membrane; P:protein ubiquitination; F:transferase activity; F:ubiquitin protein ligase binding; P:methylation; F:metal ion binding	NA	NA	mobidb-lite (MOBIDB_LITE); mobidb-lite (MOBIDB_LITE); IPR020683 (PROSITE_PROFILES)	no GO terms	no GO terms
318490-ORF3	ankyrin repeat domain-containing protein 50-like	125	20	5.0742e-08	76.16	2	P:GO:0006508; F:GO:0008234	P:proteolysis; F:cysteine-type peptidase activity	NA	NA	IPR036770 (G3DSA:1.25.40.GENE3D); PF13637 (PFAM); PTHR42652:SF3 (PANTHER); PTHR42652 (PANTHER); IPR002110 (PROSITE_PROFILES); IPR020683 (PROSITE_PROFILES); IPR020683 (CDD); IPR036770 (SUPERFAMILY)	F:GO:0005515	F:protein binding
320769-ORF1	ankyrin repeat domain-containing protein 50-like	141	20	3.51615e-10	75.55	NA	NA	NA	NA	NA	no IPS match	no IPS match	no IPS match
320769-ORF2	ankyrin repeat domain-containing protein 50-like	123	20	9.99086e-09	75.31	NA	NA	NA	NA	NA	no IPS match	no IPS match	no IPS match
320769-ORF3	ankyrin repeat domain-containing protein 50-like	102	13	1.42429e-05	75.36	NA	NA	NA	NA	NA	no IPS match	no IPS match	no IPS match
51551-ORF1	ankyrin repeat domain-containing protein 50-like	184	20	4.11164e-16	75.7	NA	NA	NA	NA	NA	G3DSA:1.25.40.960 (GENE3D); IPR020683 (PROSITE_PROFILES); IPR036770 (SUPERFAMILY)	no GO terms	no GO terms
56889-ORF1	ankyrin repeat domain-containing protein 50-like	167	20	1.06217e-11	73.7	3	F:GO:0004842; P:GO:0016567; F:GO:0043531	F:ubiquitin-protein transferase activity; P:protein ubiquitination; F:ADP binding	NA	NA	IPR020683 (PFAM); IPR036770 (G3DSA:1.25.40.GENE3D); PTHR42652:SF3 (PANTHER); PTHR42652 (PANTHER); IPR002110 (PROSITE_PROFILES); IPR020683 (PROSITE_PROFILES); IPR002110 (PROSITE_PROFILES); IPR020683 (CDD); IPR036770 (SUPERFAMILY)	F:GO:0005515	F:protein binding
56889-ORF2	ankyrin repeat domain-containing protein 50-like	143	20	1.38284e-09	74.73	6	C:GO:0000151; F:GO:0004842; C:GO:0005634; C:GO:0005737; P:GO:0016567; F:GO:0031625	C:ubiquitin ligase complex; F:ubiquitin-protein transferase activity; C:nucleus; C:cytoplasm; P:protein ubiquitination; F:ubiquitin protein ligase binding	NA	NA	IPR020683 (PFAM); IPR036770 (G3DSA:1.25.40.GENE3D); PTHR42652:SF3 (PANTHER); PTHR42652 (PANTHER); IPR002110 (PROSITE_PROFILES); IPR020683 (PROSITE_PROFILES); IPR002110 (PROSITE_PROFILES); IPR020683 (CDD); IPR036770 (SUPERFAMILY)	F:GO:0005515	F:protein binding
56889-ORF3	ankyrin repeat domain-containing protein 50-like	138	20	4.61359e-09	74.14	6	C:GO:0000151; F:GO:0004842; C:GO:0005634; C:GO:0005737; P:GO:0016567; F:GO:0031625	C:ubiquitin ligase complex; F:ubiquitin-protein transferase activity; C:nucleus; C:cytoplasm; P:protein ubiquitination; F:ubiquitin protein ligase binding	NA	NA	no IPS match	no IPS match	no IPS match
56889-ORF4	ankyrin repeat domain-containing protein 50-like	120	20	3.50782e-08	79.51	2	F:GO:0004842; P:GO:0016567	F:ubiquitin-protein transferase activity; P:protein ubiquitination	NA	NA	no IPS match	no IPS match	no IPS match
56889-ORF5	ankyrin repeat domain-containing protein 50-like	114	20	3.68274e-07	78.32	2	F:GO:0004842; P:GO:0016567	F:ubiquitin-protein transferase activity; P:protein ubiquitination	NA	NA	no IPS match	no IPS match	no IPS match
59039-ORF1	ankyrin repeat domain-containing protein 50-like	124	20	3.77476e-09	80.91	NA	NA	NA	NA	NA	IPR036770 (G3DSA:1.25.40.GENE3D); IPR020683 (PFAM); PTHR24123 (PANTHER); PTHR24123:SF33 (PANTHER); IPR020683 (PROSITE_PROFILES); IPR002110 (PROSITE_PROFILES); IPR020683 (CDD); IPR036770 (SUPERFAMILY)	F:GO:0005515	F:protein binding
59039-ORF2	ankyrin repeat domain-containing protein 50-like	115	20	1.30815e-08	81.02	NA	NA	NA	NA	NA	IPR036770 (G3DSA:1.25.40.GENE3D); PF13637 (PFAM); PTHR24123:SF33 (PANTHER); PTHR24123 (PANTHER); IPR020683 (PROSITE_PROFILES); IPR002110 (PROSITE_PROFILES); IPR020683 (CDD); IPR036770 (SUPERFAMILY)	F:GO:0005515	F:protein binding
59039-ORF3	ankyrin repeat domain-containing protein 50-like	109	20	1.05591e-07	80.11	NA	NA	NA	NA	NA	no IPS match	no IPS match	no IPS match
59039-ORF4	ankyrin repeat domain-containing protein 50-like	105	20	2.50739e-06	80.36	NA	NA	NA	NA	NA	no IPS match	no IPS match	no IPS match
59039-ORF5	ankyrin repeat domain-containing protein 50-like	102	7	9.99157e-06	82.11	NA	NA	NA	NA	NA	no IPS match	no IPS match	no IPS match
65478-ORF1	ankyrin repeat domain-containing protein 50-like	149	20	4.63851e-14	74.06	NA	NA	NA	NA	NA	IPR036770 (G3DSA:1.25.40.GENE3D); IPR020683 (PFAM); PTHR24123 (PANTHER); PTHR24123:SF33 (PANTHER); IPR002110 (PROSITE_PROFILES); IPR020683 (PROSITE_PROFILES); IPR002110 (PROSITE_PROFILES); IPR020683 (CDD); IPR036770 (SUPERFAMILY)	F:GO:0005515	F:protein binding
65638-ORF1	ankyrin repeat domain-containing protein 50-like	154	20	5.44091e-10	75.46	NA	NA	NA	NA	NA	IPR036770 (G3DSA:1.25.40.GENE3D); PTHR24123 (PANTHER); PTHR24123:SF33 (PANTHER); IPR020683 (PROSITE_PROFILES); IPR002110 (PROSITE_PROFILES); IPR020683 (CDD); IPR036770 (SUPERFAMILY)	F:GO:0005515	F:protein binding
65638-ORF2	ankyrin repeat domain-containing protein 50-like	142	20	1.49337e-08	74.3	NA	NA	NA	NA	NA	IPR036770 (G3DSA:1.25.40.GENE3D); PTHR24123 (PANTHER); PTHR24123:SF33 (PANTHER); IPR020683 (PROSITE_PROFILES); IPR002110 (PROSITE_PROFILES); IPR020683 (CDD); IPR036770 (SUPERFAMILY)	F:GO:0005515	F:protein binding
65638-ORF3	ankyrin repeat domain-containing protein 50-like	135	20	8.37517e-09	76.98	NA	NA	NA	NA	NA	IPR036770 (G3DSA:1.25.40.GENE3D); IPR002110 (PROSITE_PROFILES); IPR020683 (PROSITE_PROFILES); IPR020683 (CDD); IPR036770 (SUPERFAMILY)	F:GO:0005515	F:protein binding
65638-ORF4	ankyrin repeat domain-containing protein 50-like	120	20	4.62534e-08	78.07	NA	NA	NA	NA	NA	G3DSA:1.25.40.960 (GENE3D); IPR020683 (PROSITE_PROFILES); IPR036770 (SUPERFAMILY)	no GO terms	no GO terms
86688-ORF1	ankyrin repeat domain-containing protein 50-like	169	20	5.67294e-14	76.35	NA	NA	NA	NA	NA	IPR036770 (G3DSA:1.25.40.GENE3D); PF13637 (PFAM); IPR002110 (PROSITE_PROFILES); IPR020683 (PROSITE_PROFILES); IPR020683 (CDD); IPR036770 (SUPERFAMILY)	F:GO:0005515	F:protein binding
86688-ORF2	ankyrin repeat domain-containing protein 50-like	124	20	1.29007e-08	76.01	NA	NA	NA	NA	NA	IPR036770 (G3DSA:1.25.40.GENE3D); PF13637 (PFAM); IPR002110 (PROSITE_PROFILES); IPR020683 (PROSITE_PROFILES); IPR020683 (CDD); IPR036770 (SUPERFAMILY)	F:GO:0005515	F:protein binding
86688-ORF3	ankyrin repeat domain-containing protein 50-like	121	20	2.912e-08	75.76	NA	NA	NA	NA	NA	PF13637 (PFAM); IPR036770 (G3DSA:1.25.40.GENE3D); IPR020683 (PROSITE_PROFILES); IPR002110 (PROSITE_PROFILES); IPR020683 (CDD); IPR036770 (SUPERFAMILY)	F:GO:0005515	F:protein binding
90001-ORF1	ankyrin repeat domain-containing protein 50-like	157	20	1.44771e-14	83.47	NA	NA	NA	NA	NA	IPR008254 (PROSITE_PROFILES)	F:GO:0010181	F:FMN binding
90001-ORF2	ankyrin repeat domain-containing protein 50-like	157	20	1.44771e-14	83.47	NA	NA	NA	NA	NA	IPR008254 (PROSITE_PROFILES)	F:GO:0010181	F:FMN binding
93026-ORF1	ankyrin repeat domain-containing protein 50-like	156	20	2.14139e-14	77.54	NA	NA	NA	NA	NA	no IPS match	no IPS match	no IPS match
93026-ORF2	ankyrin repeat domain-containing protein 50-like	156	20	2.14139e-14	77.54	NA	NA	NA	NA	NA	no IPS match	no IPS match	no IPS match
93026-ORF3	ankyrin repeat domain-containing protein 50-like	117	20	1.04162e-07	77.94	NA	NA	NA	NA	NA	no IPS match	no IPS match	no IPS match
280132-ORF3	ankyrin repeat, PH and SEC7 domain containing protein secG-like	111	20	1.06016e-06	76.99	4	F:GO:0003824; P:GO:0009116; F:GO:0016301; P:GO:0016310	F:catalytic activity; P:nucleoside metabolic process; F:kinase activity; P:phosphorylation	NA	NA	no IPS match	no IPS match	no IPS match
277900-ORF5	ankyrin repeat-containing protein	111	20	1.22705e-05	77.79	6	C:GO:0016020; C:GO:0016021; F:GO:0016740; F:GO:0016746; F:GO:0019706; F:GO:0043531	C:membrane; C:integral component of membrane; F:transferase activity; F:transferase activity, transferring acyl groups; F:protein-cysteine S-palmitoyltransferase activity; F:ADP binding	NA	NA	no IPS match	no IPS match	no IPS match
218850-ORF1	anoctamin-4 isoform X2	105	12	8.45821e-08	89.77	3	C:GO:0016020; C:GO:0016021; F:GO:0046983	C:membrane; C:integral component of membrane; F:protein dimerization activity	NA	NA	no IPS match	no IPS match	no IPS match
218850-ORF2	anoctamin-4 isoform X2	107	20	1.38333e-15	87.83	3	C:GO:0016020; C:GO:0016021; F:GO:0046983	C:membrane; C:integral component of membrane; F:protein dimerization activity	NA	NA	IPR007632 (PANTHER); PTHR12308:SF73 (PANTHER)	no GO terms	no GO terms
276133-ORF1	anoctamin-7 isoform X1	105	12	3.93544e-10	80.18	4	C:GO:0016020; C:GO:0016021; F:GO:0046983; P:GO:0061588	C:membrane; C:integral component of membrane; F:protein dimerization activity; P:calcium activated phospholipid scrambling	NA	NA	no IPS match	no IPS match	no IPS match
243512-ORF1	anoctamin-7-like	113	20	3.66416e-17	99.59	3	C:GO:0016021; F:GO:0046983; P:GO:0061588	C:integral component of membrane; F:protein dimerization activity; P:calcium activated phospholipid scrambling	NA	NA	IPR007632 (PFAM); IPR007632 (PANTHER); PTHR12308:SF31 (PANTHER)	no GO terms	no GO terms
304769-ORF2	antistasin/WAP-like serine protease inhibitor	129	13	5.33127e-07	77.43	9	F:GO:0004857; F:GO:0004867; C:GO:0005576; P:GO:0006508; F:GO:0008233; P:GO:0010466; P:GO:0010951; F:GO:0030414; P:GO:0043086	F:enzyme inhibitor activity; F:serine-type endopeptidase inhibitor activity; C:extracellular region; P:proteolysis; F:peptidase activity; P:negative regulation of peptidase activity; P:negative regulation of endopeptidase activity; F:peptidase inhibitor activity; P:negative regulation of catalytic activity	NA	NA	IPR004094 (PFAM); G3DSA:2.10.22.10 (GENE3D); IPR004094 (PROSITE_PROFILES); IPR011061 (SUPERFAMILY)	F:GO:0004857; F:GO:0004867	F:enzyme inhibitor activity; F:serine-type endopeptidase inhibitor activity
304769-ORF3	antistasin/WAP-like serine protease inhibitor	126	13	5.09066e-07	77.43	9	F:GO:0004857; F:GO:0004867; C:GO:0005576; P:GO:0006508; F:GO:0008233; P:GO:0010466; P:GO:0010951; F:GO:0030414; P:GO:0043086	F:enzyme inhibitor activity; F:serine-type endopeptidase inhibitor activity; C:extracellular region; P:proteolysis; F:peptidase activity; P:negative regulation of peptidase activity; P:negative regulation of endopeptidase activity; F:peptidase inhibitor activity; P:negative regulation of catalytic activity	NA	NA	IPR004094 (PFAM); G3DSA:2.10.22.10 (GENE3D); IPR004094 (PROSITE_PROFILES); IPR011061 (SUPERFAMILY)	F:GO:0004857; F:GO:0004867	F:enzyme inhibitor activity; F:serine-type endopeptidase inhibitor activity
304769-ORF4	antistasin/WAP-like serine protease inhibitor	111	14	1.16128e-06	78.19	9	F:GO:0004857; F:GO:0004867; C:GO:0005576; P:GO:0006508; F:GO:0008233; P:GO:0010466; P:GO:0010951; F:GO:0030414; P:GO:0043086	F:enzyme inhibitor activity; F:serine-type endopeptidase inhibitor activity; C:extracellular region; P:proteolysis; F:peptidase activity; P:negative regulation of peptidase activity; P:negative regulation of endopeptidase activity; F:peptidase inhibitor activity; P:negative regulation of catalytic activity	NA	NA	IPR004094 (PFAM); G3DSA:2.10.22.10 (GENE3D); IPR004094 (PROSITE_PROFILES); IPR011061 (SUPERFAMILY)	F:GO:0004857; F:GO:0004867	F:enzyme inhibitor activity; F:serine-type endopeptidase inhibitor activity
239182-ORF1	AP-1 complex subunit gamma-1 isoform X1	145	20	3.25807e-10	87.16	38	C:GO:0000139; P:GO:0000226; F:GO:0005215; F:GO:0005515; F:GO:0005518; C:GO:0005737; C:GO:0005765; C:GO:0005794; C:GO:0005802; C:GO:0005829; P:GO:0006886; F:GO:0008022; P:GO:0015031; C:GO:0015630; C:GO:0016020; P:GO:0016192; F:GO:0017137; P:GO:0019886; F:GO:0019894; C:GO:0030117; C:GO:0030119; C:GO:0030121; C:GO:0030131; C:GO:0030136; C:GO:0030659; C:GO:0030665; F:GO:0030742; C:GO:0031410; P:GO:00…	C:Golgi membrane; P:microtubule cytoskeleton organization; F:transporter activity; F:protein binding; F:collagen binding; C:cytoplasm; C:lysosomal membrane; C:Golgi apparatus; C:trans-Golgi network; C:cytosol; P:intracellular protein transport; F:protein C-terminus binding; P:protein transport; C:microtubule cytoskeleton; C:membrane; P:vesicle-mediated transport; F:Rab GTPase binding; P:antigen p…	NA	NA	IPR011989 (G3DSA:1.25.10.GENE3D)	no GO terms	no GO terms
239182-ORF2	AP-1 complex subunit gamma-1 isoform X1	102	20	2.44221e-07	91.9	3	P:GO:0006886; P:GO:0016192; C:GO:0030121	P:intracellular protein transport; P:vesicle-mediated transport; C:AP-1 adaptor complex	NA	NA	no IPS match	no IPS match	no IPS match
301991-ORF18	AP1 endonuclease	827	20	2.37537e-65	60.68	3	F:GO:0004519; F:GO:0005509; P:GO:0090305	F:endonuclease activity; F:calcium ion binding; P:nucleic acid phosphodiester bond hydrolysis	NA	NA	IPR036691 (G3DSA:3.60.10.GENE3D); IPR005135 (PFAM); mobidb-lite (MOBIDB_LITE); IPR027124 (PANTHER); PTHR23227:SF45 (PANTHER); PS51257 (PROSITE_PROFILES); cd09076 (CDD); IPR036691 (SUPERFAMILY)	no GO terms	no GO terms
301991-ORF19	AP1 endonuclease	773	20	5.93767e-63	61.42	3	F:GO:0004519; F:GO:0005509; P:GO:0090305	F:endonuclease activity; F:calcium ion binding; P:nucleic acid phosphodiester bond hydrolysis	NA	NA	IPR005135 (PFAM); IPR036691 (G3DSA:3.60.10.GENE3D); mobidb-lite (MOBIDB_LITE); PTHR23227:SF45 (PANTHER); IPR027124 (PANTHER); cd09076 (CDD); IPR036691 (SUPERFAMILY)	no GO terms	no GO terms
301991-ORF20	AP1 endonuclease	662	20	1.41351e-51	61.5	3	F:GO:0004519; F:GO:0005509; P:GO:0090305	F:endonuclease activity; F:calcium ion binding; P:nucleic acid phosphodiester bond hydrolysis	NA	NA	IPR036691 (G3DSA:3.60.10.GENE3D); mobidb-lite (MOBIDB_LITE); IPR027124 (PANTHER); PTHR23227:SF45 (PANTHER); IPR036691 (SUPERFAMILY)	no GO terms	no GO terms
301991-ORF23	AP1 endonuclease	294	20	1.10756e-25	67.64	2	F:GO:0004519; P:GO:0090305	F:endonuclease activity; P:nucleic acid phosphodiester bond hydrolysis	NA	NA	IPR036691 (G3DSA:3.60.10.GENE3D); PTHR23227:SF45 (PANTHER); IPR027124 (PANTHER); IPR036691 (SUPERFAMILY)	no GO terms	no GO terms
301991-ORF24	AP1 endonuclease	285	20	7.66264e-25	66.85	2	F:GO:0004519; P:GO:0090305	F:endonuclease activity; P:nucleic acid phosphodiester bond hydrolysis	NA	NA	IPR036691 (G3DSA:3.60.10.GENE3D); PTHR23227:SF45 (PANTHER); IPR027124 (PANTHER); IPR036691 (SUPERFAMILY)	no GO terms	no GO terms
301991-ORF25	AP1 endonuclease	273	20	5.80403e-24	68.98	2	F:GO:0004519; P:GO:0090305	F:endonuclease activity; P:nucleic acid phosphodiester bond hydrolysis	NA	NA	IPR036691 (G3DSA:3.60.10.GENE3D); PTHR23227:SF45 (PANTHER); IPR027124 (PANTHER); IPR036691 (SUPERFAMILY)	no GO terms	no GO terms
301991-ORF26	AP1 endonuclease	237	20	3.36442e-20	68.36	2	F:GO:0004519; P:GO:0090305	F:endonuclease activity; P:nucleic acid phosphodiester bond hydrolysis	NA	NA	IPR036691 (G3DSA:3.60.10.GENE3D); PTHR23227:SF45 (PANTHER); IPR027124 (PANTHER); IPR036691 (SUPERFAMILY)	no GO terms	no GO terms
302135-ORF1	AP1 endonuclease	1460	20	0	81.99	2	F:GO:0004519; P:GO:0090305	F:endonuclease activity; P:nucleic acid phosphodiester bond hydrolysis	NA	NA	IPR005135 (PFAM); IPR036691 (G3DSA:3.60.10.GENE3D); mobidb-lite (MOBIDB_LITE); PTHR23227:SF45 (PANTHER); IPR027124 (PANTHER); cd09076 (CDD); IPR036691 (SUPERFAMILY)	no GO terms	no GO terms
302135-ORF10	AP1 endonuclease	743	20	2.56375e-94	75.52	3	F:GO:0004519; F:GO:0005509; P:GO:0090305	F:endonuclease activity; F:calcium ion binding; P:nucleic acid phosphodiester bond hydrolysis	NA	NA	IPR036691 (G3DSA:3.60.10.GENE3D); PTHR23227:SF45 (PANTHER); IPR027124 (PANTHER); IPR036691 (SUPERFAMILY)	no GO terms	no GO terms
302135-ORF2	AP1 endonuclease	1319	20	5.0006e-174	83.54	2	F:GO:0004519; P:GO:0090305	F:endonuclease activity; P:nucleic acid phosphodiester bond hydrolysis	NA	NA	IPR005135 (PFAM); IPR036691 (G3DSA:3.60.10.GENE3D); PTHR23227:SF45 (PANTHER); IPR027124 (PANTHER); cd09076 (CDD); IPR036691 (SUPERFAMILY)	no GO terms	no GO terms
302135-ORF3	AP1 endonuclease	1286	20	1.91041e-166	83.85	2	F:GO:0004519; P:GO:0090305	F:endonuclease activity; P:nucleic acid phosphodiester bond hydrolysis	NA	NA	IPR036691 (G3DSA:3.60.10.GENE3D); IPR005135 (PFAM); PTHR23227:SF45 (PANTHER); IPR027124 (PANTHER); cd09076 (CDD); IPR036691 (SUPERFAMILY)	no GO terms	no GO terms
302135-ORF31	AP1 endonuclease	108	20	3.98786e-16	97.43	2	F:GO:0004519; P:GO:0090305	F:endonuclease activity; P:nucleic acid phosphodiester bond hydrolysis	NA	NA	no IPS match	no IPS match	no IPS match
302135-ORF32	AP1 endonuclease	147	20	7.80142e-27	92.18	2	F:GO:0004519; P:GO:0090305	F:endonuclease activity; P:nucleic acid phosphodiester bond hydrolysis	NA	NA	no IPS match	no IPS match	no IPS match
302135-ORF33	AP1 endonuclease	138	20	7.0394e-25	91.55	2	F:GO:0004519; P:GO:0090305	F:endonuclease activity; P:nucleic acid phosphodiester bond hydrolysis	NA	NA	no IPS match	no IPS match	no IPS match
302135-ORF34	AP1 endonuclease	120	20	4.34628e-19	90.35	2	F:GO:0004519; P:GO:0090305	F:endonuclease activity; P:nucleic acid phosphodiester bond hydrolysis	NA	NA	no IPS match	no IPS match	no IPS match
302135-ORF35	AP1 endonuclease	114	20	2.10137e-17	89.71	2	F:GO:0004519; P:GO:0090305	F:endonuclease activity; P:nucleic acid phosphodiester bond hydrolysis	NA	NA	no IPS match	no IPS match	no IPS match
302135-ORF36	AP1 endonuclease	192	20	6.3896e-37	85.63	2	F:GO:0004519; P:GO:0090305	F:endonuclease activity; P:nucleic acid phosphodiester bond hydrolysis	NA	NA	IPR036691 (G3DSA:3.60.10.GENE3D)	no GO terms	no GO terms
302135-ORF37	AP1 endonuclease	105	20	5.21611e-15	79.09	3	F:GO:0004519; F:GO:0005509; P:GO:0090305	F:endonuclease activity; F:calcium ion binding; P:nucleic acid phosphodiester bond hydrolysis	NA	NA	no IPS match	no IPS match	no IPS match
302135-ORF38	AP1 endonuclease	150	20	5.22111e-11	89.29	2	F:GO:0004519; P:GO:0090305	F:endonuclease activity; P:nucleic acid phosphodiester bond hydrolysis	NA	NA	no IPS match	no IPS match	no IPS match
302135-ORF4	AP1 endonuclease	1262	20	2.5235e-159	82.38	2	F:GO:0004519; P:GO:0090305	F:endonuclease activity; P:nucleic acid phosphodiester bond hydrolysis	NA	NA	IPR005135 (PFAM); IPR036691 (G3DSA:3.60.10.GENE3D); PTHR23227:SF45 (PANTHER); IPR027124 (PANTHER); cd09076 (CDD); IPR036691 (SUPERFAMILY)	no GO terms	no GO terms
302135-ORF40	AP1 endonuclease	111	20	4.96241e-16	85.58	2	F:GO:0004519; P:GO:0090305	F:endonuclease activity; P:nucleic acid phosphodiester bond hydrolysis	NA	NA	no IPS match	no IPS match	no IPS match
302135-ORF41	AP1 endonuclease	228	20	1.81043e-40	71.06	2	F:GO:0004519; P:GO:0090305	F:endonuclease activity; P:nucleic acid phosphodiester bond hydrolysis	NA	NA	mobidb-lite (MOBIDB_LITE)	no GO terms	no GO terms
302135-ORF42	AP1 endonuclease	213	19	2.76412e-37	70.93	2	F:GO:0004519; P:GO:0090305	F:endonuclease activity; P:nucleic acid phosphodiester bond hydrolysis	NA	NA	mobidb-lite (MOBIDB_LITE)	no GO terms	no GO terms
302135-ORF43	AP1 endonuclease	105	3	2.82542e-14	99.02	2	F:GO:0004519; P:GO:0090305	F:endonuclease activity; P:nucleic acid phosphodiester bond hydrolysis	NA	NA	no IPS match	no IPS match	no IPS match
302135-ORF44	AP1 endonuclease	171	5	2.09803e-26	88.88	2	F:GO:0004519; P:GO:0090305	F:endonuclease activity; P:nucleic acid phosphodiester bond hydrolysis	NA	NA	mobidb-lite (MOBIDB_LITE)	no GO terms	no GO terms
302135-ORF5	AP1 endonuclease	1121	20	2.21013e-137	83.38	3	F:GO:0004519; F:GO:0005509; P:GO:0090305	F:endonuclease activity; F:calcium ion binding; P:nucleic acid phosphodiester bond hydrolysis	NA	NA	IPR005135 (PFAM); IPR036691 (G3DSA:3.60.10.GENE3D); IPR027124 (PANTHER); PTHR23227:SF45 (PANTHER); cd09076 (CDD); IPR036691 (SUPERFAMILY)	no GO terms	no GO terms
302135-ORF6	AP1 endonuclease	1019	20	7.05383e-132	81.22	1	F:GO:0005509	F:calcium ion binding	NA	NA	IPR005135 (PFAM); IPR036691 (G3DSA:3.60.10.GENE3D); IPR027124 (PANTHER); PTHR23227:SF45 (PANTHER); cd09076 (CDD); IPR036691 (SUPERFAMILY)	no GO terms	no GO terms
302135-ORF7	AP1 endonuclease	884	20	2.72421e-120	81.58	3	F:GO:0004519; F:GO:0005509; P:GO:0090305	F:endonuclease activity; F:calcium ion binding; P:nucleic acid phosphodiester bond hydrolysis	NA	NA	IPR036691 (G3DSA:3.60.10.GENE3D); mobidb-lite (MOBIDB_LITE); PTHR23227:SF45 (PANTHER); IPR027124 (PANTHER); IPR036691 (SUPERFAMILY)	no GO terms	no GO terms
302135-ORF8	AP1 endonuclease	845	20	1.20611e-112	78.78	3	F:GO:0004519; F:GO:0005509; P:GO:0090305	F:endonuclease activity; F:calcium ion binding; P:nucleic acid phosphodiester bond hydrolysis	NA	NA	IPR036691 (G3DSA:3.60.10.GENE3D); PTHR23227:SF45 (PANTHER); IPR027124 (PANTHER); IPR036691 (SUPERFAMILY)	no GO terms	no GO terms
302135-ORF9	AP1 endonuclease	755	20	1.90341e-95	75.53	3	F:GO:0004519; F:GO:0005509; P:GO:0090305	F:endonuclease activity; F:calcium ion binding; P:nucleic acid phosphodiester bond hydrolysis	NA	NA	IPR036691 (G3DSA:3.60.10.GENE3D); IPR027124 (PANTHER); PTHR23227:SF45 (PANTHER); IPR036691 (SUPERFAMILY)	no GO terms	no GO terms
264524-ORF1	AP-3 complex subunit delta-1-like	128	20	5.64067e-19	97.02	6	P:GO:0006886; P:GO:0015031; C:GO:0016020; P:GO:0016192; C:GO:0030117; C:GO:0030123	P:intracellular protein transport; P:protein transport; C:membrane; P:vesicle-mediated transport; C:membrane coat; C:AP-3 adaptor complex	NA	NA	IPR017105 (PANTHER)	P:GO:0015031; C:GO:0030123	P:protein transport; C:AP-3 adaptor complex
264524-ORF2	AP-3 complex subunit delta-1-like	110	20	5.1999e-16	96.67	6	P:GO:0006886; P:GO:0015031; C:GO:0016020; P:GO:0016192; C:GO:0030117; C:GO:0030123	P:intracellular protein transport; P:protein transport; C:membrane; P:vesicle-mediated transport; C:membrane coat; C:AP-3 adaptor complex	NA	NA	IPR017105 (PANTHER)	P:GO:0015031; C:GO:0030123	P:protein transport; C:AP-3 adaptor complex
264524-ORF3	AP-3 complex subunit delta-1-like	107	20	2.00016e-15	96.29	6	P:GO:0006886; P:GO:0015031; C:GO:0016020; P:GO:0016192; C:GO:0030117; C:GO:0030123	P:intracellular protein transport; P:protein transport; C:membrane; P:vesicle-mediated transport; C:membrane coat; C:AP-3 adaptor complex	NA	NA	IPR017105 (PANTHER)	P:GO:0015031; C:GO:0030123	P:protein transport; C:AP-3 adaptor complex
83137-ORF1	AP-3 complex subunit delta-1-like isoform X1	118	20	2.72827e-08	95.96	7	C:GO:0005794; P:GO:0006886; P:GO:0015031; C:GO:0016020; P:GO:0016192; C:GO:0030117; C:GO:0030123	C:Golgi apparatus; P:intracellular protein transport; P:protein transport; C:membrane; P:vesicle-mediated transport; C:membrane coat; C:AP-3 adaptor complex	NA	NA	mobidb-lite (MOBIDB_LITE); mobidb-lite (MOBIDB_LITE)	no GO terms	no GO terms
83137-ORF2	AP-3 complex subunit delta-1-like isoform X2	112	20	1.63073e-08	95.77	7	C:GO:0005794; P:GO:0006886; P:GO:0015031; C:GO:0016020; P:GO:0016192; C:GO:0030117; C:GO:0030123	C:Golgi apparatus; P:intracellular protein transport; P:protein transport; C:membrane; P:vesicle-mediated transport; C:membrane coat; C:AP-3 adaptor complex	NA	NA	mobidb-lite (MOBIDB_LITE)	no GO terms	no GO terms
164588-ORF1	AP-4 complex subunit epsilon-1 isoform X1	123	4	0.000369705	86.21	NA	NA	NA	NA	NA	no IPS match	no IPS match	no IPS match
227835-ORF1	AP-4 complex subunit mu-1	121	1	3.69012e-06	92.59	3	P:GO:0006886; P:GO:0016192; C:GO:0030131	P:intracellular protein transport; P:vesicle-mediated transport; C:clathrin adaptor complex	NA	NA	no IPS match	no IPS match	no IPS match
236579-ORF1	AP-4 complex subunit mu-1 isoform X1	150	20	3.36443e-12	86.55	3	P:GO:0006886; P:GO:0016192; C:GO:0030131	P:intracellular protein transport; P:vesicle-mediated transport; C:clathrin adaptor complex	NA	NA	G3DSA:3.30.450.60 (GENE3D); IPR011012 (SUPERFAMILY)	no GO terms	no GO terms
236579-ORF2	AP-4 complex subunit mu-1 isoform X1	141	20	2.95155e-12	86.55	3	P:GO:0006886; P:GO:0016192; C:GO:0030131	P:intracellular protein transport; P:vesicle-mediated transport; C:clathrin adaptor complex	NA	NA	G3DSA:3.30.450.60 (GENE3D); IPR011012 (SUPERFAMILY)	no GO terms	no GO terms
236579-ORF3	AP-4 complex subunit mu-1 isoform X1	117	20	2.43303e-11	86.99	3	P:GO:0006886; P:GO:0016192; C:GO:0030131	P:intracellular protein transport; P:vesicle-mediated transport; C:clathrin adaptor complex	NA	NA	G3DSA:3.30.450.60 (GENE3D); IPR011012 (SUPERFAMILY)	no GO terms	no GO terms
245814-ORF1	AP-5 complex subunit zeta-1	140	2	0.000216593	95.65	1	C:GO:0044599	C:AP-5 adaptor complex	NA	NA	no IPS match	no IPS match	no IPS match
70005-ORF1	AP-5 complex subunit zeta-1	141	4	7.72713e-21	90.25	1	C:GO:0044599	C:AP-5 adaptor complex	NA	NA	no IPS match	no IPS match	no IPS match
60201-ORF9	APOBEC1 complementation factor	101	6	8.55778e-13	97.47	2	F:GO:0003676; F:GO:0003723	F:nucleic acid binding; F:RNA binding	NA	NA	no IPS match	no IPS match	no IPS match
60201-ORF1	APOBEC1 complementation factor isoform X1	129	20	4.86937e-20	84.73	5	F:GO:0003676; F:GO:0003723; F:GO:0003727; P:GO:0016556; C:GO:0030895	F:nucleic acid binding; F:RNA binding; F:single-stranded RNA binding; P:mRNA modification; C:apolipoprotein B mRNA editing enzyme complex	NA	NA	no IPS match	no IPS match	no IPS match
60201-ORF2	APOBEC1 complementation factor isoform X1	126	20	2.42089e-19	84.72	5	F:GO:0003676; F:GO:0003723; F:GO:0003727; P:GO:0016556; C:GO:0030895	F:nucleic acid binding; F:RNA binding; F:single-stranded RNA binding; P:mRNA modification; C:apolipoprotein B mRNA editing enzyme complex	NA	NA	no IPS match	no IPS match	no IPS match
60201-ORF3	APOBEC1 complementation factor isoform X1	123	20	1.26589e-18	84.7	5	F:GO:0003676; F:GO:0003723; F:GO:0003727; P:GO:0016556; C:GO:0030895	F:nucleic acid binding; F:RNA binding; F:single-stranded RNA binding; P:mRNA modification; C:apolipoprotein B mRNA editing enzyme complex	NA	NA	no IPS match	no IPS match	no IPS match
60201-ORF4	APOBEC1 complementation factor isoform X1	102	20	1.3688e-13	88.62	5	F:GO:0003676; F:GO:0003723; F:GO:0003727; P:GO:0016556; C:GO:0030895	F:nucleic acid binding; F:RNA binding; F:single-stranded RNA binding; P:mRNA modification; C:apolipoprotein B mRNA editing enzyme complex	NA	NA	no IPS match	no IPS match	no IPS match
60201-ORF6	APOBEC1 complementation factor isoform X1	136	20	9.16566e-21	83.55	5	F:GO:0003676; F:GO:0003723; F:GO:0003727; P:GO:0016556; C:GO:0030895	F:nucleic acid binding; F:RNA binding; F:single-stranded RNA binding; P:mRNA modification; C:apolipoprotein B mRNA editing enzyme complex	NA	NA	no IPS match	no IPS match	no IPS match
60201-ORF7	APOBEC1 complementation factor isoform X1	127	20	1.30681e-18	82.81	10	F:GO:0003676; F:GO:0003723; F:GO:0003727; C:GO:0005634; C:GO:0005654; C:GO:0005737; P:GO:0010609; P:GO:0016554; P:GO:0016556; C:GO:0030895	F:nucleic acid binding; F:RNA binding; F:single-stranded RNA binding; C:nucleus; C:nucleoplasm; C:cytoplasm; P:mRNA localization resulting in posttranscriptional regulation of gene expression; P:cytidine to uridine editing; P:mRNA modification; C:apolipoprotein B mRNA editing enzyme complex	NA	NA	no IPS match	no IPS match	no IPS match
60201-ORF8	APOBEC1 complementation factor isoform X1	124	20	1.18136e-17	82.35	5	F:GO:0003676; F:GO:0003723; F:GO:0003727; P:GO:0016556; C:GO:0030895	F:nucleic acid binding; F:RNA binding; F:single-stranded RNA binding; P:mRNA modification; C:apolipoprotein B mRNA editing enzyme complex	NA	NA	no IPS match	no IPS match	no IPS match
60201-ORF5	APOBEC1 complementation factor-like isoform X1	101	20	8.35301e-10	88.22	2	F:GO:0003676; F:GO:0003723	F:nucleic acid binding; F:RNA binding	NA	NA	no IPS match	no IPS match	no IPS match
44662-ORF1	ARF GTPase-activating protein GIT2	132	1	2.99056e-06	82.35	NA	NA	NA	NA	NA	no IPS match	no IPS match	no IPS match
44662-ORF2	ARF GTPase-activating protein GIT2	126	1	1.51744e-06	82.35	NA	NA	NA	NA	NA	no IPS match	no IPS match	no IPS match
44662-ORF3	ARF GTPase-activating protein GIT2	111	1	4.04487e-06	83.87	NA	NA	NA	NA	NA	no IPS match	no IPS match	no IPS match
44662-ORF4	ARF GTPase-activating protein GIT2	105	1	9.33594e-06	89.29	NA	NA	NA	NA	NA	no IPS match	no IPS match	no IPS match
44662-ORF5	ARF GTPase-activating protein GIT2	105	1	7.38556e-05	92.31	NA	NA	NA	NA	NA	no IPS match	no IPS match	no IPS match
86167-ORF1	arginine-glutamic acid dipeptide repeats protein	131	1	0.000523885	95	NA	NA	NA	NA	NA	no IPS match	no IPS match	no IPS match
246293-ORF1	arginine-glutamic acid dipeptide repeats protein isoform X1	129	20	1.24555e-17	71.57	6	F:GO:0003677; F:GO:0003682; C:GO:0005634; P:GO:0006355; F:GO:0008270; F:GO:0043565	F:DNA binding; F:chromatin binding; C:nucleus; P:regulation of transcription, DNA-templated; F:zinc ion binding; F:sequence-specific DNA binding	NA	NA	mobidb-lite (MOBIDB_LITE)	no GO terms	no GO terms
246293-ORF3	arginine-glutamic acid dipeptide repeats protein isoform X1	153	20	9.94313e-24	73.33	6	F:GO:0003677; F:GO:0003682; C:GO:0005634; P:GO:0006355; F:GO:0008270; F:GO:0043565	F:DNA binding; F:chromatin binding; C:nucleus; P:regulation of transcription, DNA-templated; F:zinc ion binding; F:sequence-specific DNA binding	NA	NA	mobidb-lite (MOBIDB_LITE); mobidb-lite (MOBIDB_LITE)	no GO terms	no GO terms
246293-ORF2	arginine-glutamic acid dipeptide repeats protein-like	120	5	1.02345e-13	83.94	NA	NA	NA	NA	NA	no IPS match	no IPS match	no IPS match
299657-ORF7	arginine-glutamic acid dipeptide repeats protein-like	144	11	7.88262e-07	69.18	NA	NA	NA	NA	NA	no IPS match	no IPS match	no IPS match
308982-ORF4	arginine-glutamic acid dipeptide repeats protein-like	150	4	0.000127293	77.62	NA	NA	NA	NA	NA	no IPS match	no IPS match	no IPS match
33813-ORF6	arginine-glutamic acid dipeptide repeats protein-like	145	7	6.51153e-07	68.39	NA	NA	NA	NA	NA	no IPS match	no IPS match	no IPS match
33813-ORF7	arginine-glutamic acid dipeptide repeats protein-like	131	2	1.63797e-06	71.76	NA	NA	NA	NA	NA	no IPS match	no IPS match	no IPS match
72659-ORF1	armadillo repeat-containing protein 2 isoform X1	125	20	3.38525e-19	76.79	NA	NA	NA	NA	NA	IPR038905 (PANTHER)	no GO terms	no GO terms
145259-ORF1	armadillo repeat-containing protein 8 isoform X2	114	2	0.000343649	95.83	NA	NA	NA	NA	NA	no IPS match	no IPS match	no IPS match
83140-ORF1	arrestin domain-containing protein 3	175	4	3.2551e-18	81.89	NA	NA	NA	NA	NA	no IPS match	no IPS match	no IPS match
46664-ORF1	arrestin domain-containing protein 3-like	122	20	3.79438e-18	82.31	NA	NA	NA	NA	NA	no IPS match	no IPS match	no IPS match
46664-ORF2	arrestin domain-containing protein 3-like	116	20	1.40849e-16	81.64	NA	NA	NA	NA	NA	no IPS match	no IPS match	no IPS match
46664-ORF3	arrestin domain-containing protein 3-like	113	20	1.64212e-15	81.39	NA	NA	NA	NA	NA	no IPS match	no IPS match	no IPS match
133666-ORF1	Arylacetamide deacetylase	123	5	5.53568e-05	72.78	2	P:GO:0008152; F:GO:0016787	P:metabolic process; F:hydrolase activity	NA	NA	no IPS match	no IPS match	no IPS match
217806-ORF2	arylsulfatase I	120	2	2.06561e-05	82.51	NA	NA	NA	NA	NA	mobidb-lite (MOBIDB_LITE)	no GO terms	no GO terms
71746-ORF1	arylsulfatase J	107	9	5.13833e-12	77.33	5	F:GO:0003824; P:GO:0008152; F:GO:0008484; C:GO:0016020; C:GO:0016021	F:catalytic activity; P:metabolic process; F:sulfuric ester hydrolase activity; C:membrane; C:integral component of membrane	NA	NA	PTHR10342:SF262 (PANTHER); PTHR10342 (PANTHER)	no GO terms	no GO terms
71746-ORF2	arylsulfatase J	98	4	2.47074e-10	83	5	F:GO:0003824; P:GO:0008152; F:GO:0008484; C:GO:0016020; C:GO:0016021	F:catalytic activity; P:metabolic process; F:sulfuric ester hydrolase activity; C:membrane; C:integral component of membrane	NA	NA	no IPS match	no IPS match	no IPS match
259307-ORF2	aspartate aminotransferase, mitochondrial	129	20	2.85087e-20	96.86	7	F:GO:0003824; F:GO:0004069; P:GO:0006520; F:GO:0008483; P:GO:0009058; F:GO:0016740; F:GO:0030170	F:catalytic activity; F:L-aspartate:2-oxoglutarate aminotransferase activity; P:cellular amino acid metabolic process; F:transaminase activity; P:biosynthetic process; F:transferase activity; F:pyridoxal phosphate binding	NA	NA	IPR015421 (G3DSA:3.40.640.GENE3D); IPR000796 (PANTHER); PTHR11879:SF32 (PANTHER); IPR015424 (SUPERFAMILY)	F:GO:0003824; P:GO:0006520; F:GO:0008483	F:catalytic activity; P:cellular amino acid metabolic process; F:transaminase activity
259307-ORF1	aspartate aminotransferase, mitochondrial-like	150	20	2.61082e-25	97.1	7	F:GO:0003824; F:GO:0004069; P:GO:0006520; F:GO:0008483; P:GO:0009058; F:GO:0016740; F:GO:0030170	F:catalytic activity; F:L-aspartate:2-oxoglutarate aminotransferase activity; P:cellular amino acid metabolic process; F:transaminase activity; P:biosynthetic process; F:transferase activity; F:pyridoxal phosphate binding	NA	NA	IPR015421 (G3DSA:3.40.640.GENE3D); IPR000796 (PANTHER); PTHR11879:SF32 (PANTHER); IPR015424 (SUPERFAMILY)	F:GO:0003824; P:GO:0006520; F:GO:0008483	F:catalytic activity; P:cellular amino acid metabolic process; F:transaminase activity
259307-ORF3	aspartate aminotransferase, mitochondrial-like	134	20	4.58906e-21	96.92	7	F:GO:0003824; F:GO:0004069; P:GO:0006520; F:GO:0008483; P:GO:0009058; F:GO:0016740; F:GO:0030170	F:catalytic activity; F:L-aspartate:2-oxoglutarate aminotransferase activity; P:cellular amino acid metabolic process; F:transaminase activity; P:biosynthetic process; F:transferase activity; F:pyridoxal phosphate binding	NA	NA	IPR015421 (G3DSA:3.40.640.GENE3D); PTHR11879:SF32 (PANTHER); IPR000796 (PANTHER)	F:GO:0003824; P:GO:0006520; F:GO:0008483	F:catalytic activity; P:cellular amino acid metabolic process; F:transaminase activity
22078-ORF1	aspartyl hydroxylase	111	20	3.16753e-07	100	3	F:GO:0004597; P:GO:0042264; P:GO:0055114	F:peptide-aspartate beta-dioxygenase activity; P:peptidyl-aspartic acid hydroxylation; P:oxidation-reduction process	EC:1.14.11; EC:1.14.11.16	Acting on paired donors, with incorporation or reduction of molecular oxygen. The oxygen incorporated need not be derived from O(2); Peptide-aspartate beta-dioxygenase	IPR027443 (G3DSA:2.60.120.GENE3D); IPR007803 (PFAM)	P:GO:0018193	P:peptidyl-amino acid modification
227089-ORF2	aspartyl/asparaginyl beta-hydroxylase-like	108	20	1.37191e-07	79.3	12	F:GO:0003964; F:GO:0004672; F:GO:0004713; C:GO:0005794; P:GO:0006278; P:GO:0006468; P:GO:0007165; C:GO:0016020; C:GO:0016021; F:GO:0016301; P:GO:0016310; P:GO:0018108	F:RNA-directed DNA polymerase activity; F:protein kinase activity; F:protein tyrosine kinase activity; C:Golgi apparatus; P:RNA-dependent DNA biosynthetic process; P:protein phosphorylation; P:signal transduction; C:membrane; C:integral component of membrane; F:kinase activity; P:phosphorylation; P:peptidyl-tyrosine phosphorylation	NA	NA	no IPS match	no IPS match	no IPS match
320843-ORF1	ataxia telangiectasia mutated family protein	189	20	1.31361e-17	68.89	2	F:GO:0003964; P:GO:0006278	F:RNA-directed DNA polymerase activity; P:RNA-dependent DNA biosynthetic process	NA	NA	IPR000477 (PFAM)	no GO terms	no GO terms
320843-ORF2	ataxia telangiectasia mutated family protein	183	20	4.38014e-17	69.09	2	F:GO:0003964; P:GO:0006278	F:RNA-directed DNA polymerase activity; P:RNA-dependent DNA biosynthetic process	NA	NA	IPR000477 (PFAM)	no GO terms	no GO terms
320843-ORF5	ataxia telangiectasia mutated family protein	129	20	3.805e-09	71.15	1	F:GO:0016874	F:ligase activity	NA	NA	no IPS match	no IPS match	no IPS match
323723-ORF125	atp synthase subunit beta	216	20	1.14513e-23	81.23	2	C:GO:0016020; C:GO:0016021	C:membrane; C:integral component of membrane	NA	NA	mobidb-lite (MOBIDB_LITE); mobidb-lite (MOBIDB_LITE)	no GO terms	no GO terms
184960-ORF3	ATP-binding cassette sub-family A member 1-like	132	9	1.00367e-05	78.74	6	F:GO:0003676; F:GO:0003964; P:GO:0006278; F:GO:0008270; C:GO:0016020; C:GO:0016021	F:nucleic acid binding; F:RNA-directed DNA polymerase activity; P:RNA-dependent DNA biosynthetic process; F:zinc ion binding; C:membrane; C:integral component of membrane	NA	NA	no IPS match	no IPS match	no IPS match
206835-ORF2	ATP-binding cassette sub-family A member 1-like	130	3	1.33733e-05	73.16	NA	NA	NA	NA	NA	no IPS match	no IPS match	no IPS match
206835-ORF3	ATP-binding cassette sub-family A member 1-like	112	3	4.5637e-05	75.24	NA	NA	NA	NA	NA	no IPS match	no IPS match	no IPS match
285518-ORF1	ATP-binding cassette sub-family A member 1-like	124	4	0.000448001	70.12	NA	NA	NA	NA	NA	no IPS match	no IPS match	no IPS match
303945-ORF5	ATP-binding cassette sub-family A member 1-like	179	4	5.05201e-07	64.49	NA	NA	NA	NA	NA	IPR000477 (PFAM); IPR000477 (PROSITE_PROFILES)	no GO terms	no GO terms
305537-ORF1	ATP-binding cassette sub-family A member 1-like	260	1	9.89779e-06	61.64	NA	NA	NA	NA	NA	IPR000477 (PFAM)	no GO terms	no GO terms
305537-ORF2	ATP-binding cassette sub-family A member 1-like	245	1	0.00070488	60.29	NA	NA	NA	NA	NA	IPR000477 (PFAM)	no GO terms	no GO terms
306606-ORF4	ATP-binding cassette sub-family A member 1-like	116	3	1.04791e-05	79.72	NA	NA	NA	NA	NA	no IPS match	no IPS match	no IPS match
308893-ORF5	ATP-binding cassette sub-family A member 1-like	132	9	2.09756e-07	67.78	2	C:GO:0016020; C:GO:0016021	C:membrane; C:integral component of membrane	NA	NA	no IPS match	no IPS match	no IPS match
308893-ORF6	ATP-binding cassette sub-family A member 1-like	114	4	4.78632e-06	72.97	NA	NA	NA	NA	NA	no IPS match	no IPS match	no IPS match
161506-ORF1	ATP-binding cassette sub-family B member 9	107	1	0.000788527	77.42	NA	NA	NA	NA	NA	no IPS match	no IPS match	no IPS match
161506-ORF3	ATP-binding cassette sub-family B member 9	102	2	0.000170955	77.27	NA	NA	NA	NA	NA	no IPS match	no IPS match	no IPS match
161506-ORF2	ATP-binding cassette sub-family B member 9-like	108	2	9.55987e-06	78.28	NA	NA	NA	NA	NA	no IPS match	no IPS match	no IPS match
155402-ORF1	ATP-binding cassette sub-family C member 9 isoform X2	102	8	1.87578e-06	87.5	NA	NA	NA	NA	NA	no IPS match	no IPS match	no IPS match
41238-ORF1	ATP-binding cassette sub-family G member 4	151	20	9.40121e-25	84.26	5	F:GO:0000166; F:GO:0005524; C:GO:0016020; C:GO:0016021; F:GO:0016887	F:nucleotide binding; F:ATP binding; C:membrane; C:integral component of membrane; F:ATPase activity	NA	NA	PTHR19241 (PANTHER); PTHR19241:SF334 (PANTHER)	no GO terms	no GO terms
250785-ORF1	ATP-citrate synthase	117	20	5.46564e-11	97.83	8	F:GO:0003824; F:GO:0003878; F:GO:0005524; P:GO:0006085; P:GO:0006101; P:GO:0008152; F:GO:0046912; F:GO:0048037	F:catalytic activity; F:ATP citrate synthase activity; F:ATP binding; P:acetyl-CoA biosynthetic process; P:citrate metabolic process; P:metabolic process; F:transferase activity, transferring acyl groups, acyl groups converted into alkyl on transfer; F:cofactor binding	NA	NA	no IPS match	no IPS match	no IPS match
52536-ORF1	ATP-dependent (S)-NAD(P)H-hydrate dehydratase	131	5	3.32449e-06	96.19	6	F:GO:0000166; F:GO:0005524; F:GO:0016829; P:GO:0046496; F:GO:0047453; F:GO:0052855	F:nucleotide binding; F:ATP binding; F:lyase activity; P:nicotinamide nucleotide metabolic process; F:ATP-dependent NAD(P)H-hydrate dehydratase activity; F:ADP-dependent NAD(P)H-hydrate dehydratase activity	NA	NA	no IPS match	no IPS match	no IPS match
52536-ORF4	ATP-dependent (S)-NAD(P)H-hydrate dehydratase	110	20	1.36952e-10	88.03	6	F:GO:0000166; F:GO:0005524; F:GO:0016829; P:GO:0046496; F:GO:0047453; F:GO:0052855	F:nucleotide binding; F:ATP binding; F:lyase activity; P:nicotinamide nucleotide metabolic process; F:ATP-dependent NAD(P)H-hydrate dehydratase activity; F:ADP-dependent NAD(P)H-hydrate dehydratase activity	NA	NA	no IPS match	no IPS match	no IPS match
52536-ORF5	ATP-dependent (S)-NAD(P)H-hydrate dehydratase	96	20	1.27555e-10	88	6	F:GO:0000166; F:GO:0005524; F:GO:0016829; P:GO:0046496; F:GO:0047453; F:GO:0052855	F:nucleotide binding; F:ATP binding; F:lyase activity; P:nicotinamide nucleotide metabolic process; F:ATP-dependent NAD(P)H-hydrate dehydratase activity; F:ADP-dependent NAD(P)H-hydrate dehydratase activity	NA	NA	no IPS match	no IPS match	no IPS match
52536-ORF3	ATP-dependent (S)-NAD(P)H-hydrate dehydratase-like	152	20	3.19184e-10	87.05	6	F:GO:0000166; F:GO:0005524; F:GO:0016829; P:GO:0046496; F:GO:0047453; F:GO:0052855	F:nucleotide binding; F:ATP binding; F:lyase activity; P:nicotinamide nucleotide metabolic process; F:ATP-dependent NAD(P)H-hydrate dehydratase activity; F:ADP-dependent NAD(P)H-hydrate dehydratase activity	NA	NA	no IPS match	no IPS match	no IPS match
248470-ORF1	ATP-dependent DNA helicase DDX11-like	111	20	2.76517e-09	95.5	12	F:GO:0000166; F:GO:0003676; F:GO:0003677; F:GO:0004003; F:GO:0004386; F:GO:0005524; C:GO:0005634; P:GO:0006139; F:GO:0008026; F:GO:0016787; F:GO:0016818; P:GO:0032508	F:nucleotide binding; F:nucleic acid binding; F:DNA binding; F:ATP-dependent DNA helicase activity; F:helicase activity; F:ATP binding; C:nucleus; P:nucleobase-containing compound metabolic process; F:ATP-dependent helicase activity; F:hydrolase activity; F:hydrolase activity, acting on acid anhydrides, in phosphorus-containing anhydrides; P:DNA duplex unwinding	NA	NA	G3DSA:3.40.50.300 (GENE3D); IPR006555 (PFAM)	F:GO:0003676; F:GO:0005524; P:GO:0006139; F:GO:0008026; F:GO:0016818	F:nucleic acid binding; F:ATP binding; P:nucleobase-containing compound metabolic process; F:ATP-dependent helicase activity; F:hydrolase activity, acting on acid anhydrides, in phosphorus-containing anhydrides
299596-ORF12	ATP-dependent DNA helicase pfh1-like	192	2	0.000811368	58.33	NA	NA	NA	NA	NA	no IPS match	no IPS match	no IPS match
299596-ORF13	ATP-dependent DNA helicase pfh1-like	189	4	0.000801387	58.33	NA	NA	NA	NA	NA	no IPS match	no IPS match	no IPS match
299596-ORF14	ATP-dependent DNA helicase pfh1-like	183	3	0.000781278	58.33	NA	NA	NA	NA	NA	no IPS match	no IPS match	no IPS match
12669-ORF1	ATP-dependent DNA helicase PIF1	209	1	3.31262e-05	61.82	1	F:GO:0004386	F:helicase activity	EC:3.6.1.15	Nucleoside-triphosphate phosphatase	no IPS match	no IPS match	no IPS match
226742-ORF2	ATP-dependent DNA helicase PIF1	126	20	7.96572e-14	74.26	10	F:GO:0000166; P:GO:0000723; F:GO:0003678; F:GO:0004386; F:GO:0005524; P:GO:0006281; P:GO:0006310; P:GO:0006974; F:GO:0016787; P:GO:0032508	F:nucleotide binding; P:telomere maintenance; F:DNA helicase activity; F:helicase activity; F:ATP binding; P:DNA repair; P:DNA recombination; P:cellular response to DNA damage stimulus; F:hydrolase activity; P:DNA duplex unwinding	NA	NA	no IPS match	no IPS match	no IPS match
226742-ORF3	ATP-dependent DNA helicase PIF1	104	20	5.49247e-11	80.93	10	F:GO:0000166; P:GO:0000723; F:GO:0003678; F:GO:0004386; F:GO:0005524; P:GO:0006281; P:GO:0006310; P:GO:0006974; F:GO:0016787; P:GO:0032508	F:nucleotide binding; P:telomere maintenance; F:DNA helicase activity; F:helicase activity; F:ATP binding; P:DNA repair; P:DNA recombination; P:cellular response to DNA damage stimulus; F:hydrolase activity; P:DNA duplex unwinding	NA	NA	no IPS match	no IPS match	no IPS match
23528-ORF1	ATP-dependent DNA helicase PIF1	179	20	1.02457e-17	67.27	10	F:GO:0000166; P:GO:0000723; F:GO:0003678; F:GO:0004386; F:GO:0005524; P:GO:0006281; P:GO:0006310; P:GO:0006974; F:GO:0016787; P:GO:0032508	F:nucleotide binding; P:telomere maintenance; F:DNA helicase activity; F:helicase activity; F:ATP binding; P:DNA repair; P:DNA recombination; P:cellular response to DNA damage stimulus; F:hydrolase activity; P:DNA duplex unwinding	NA	NA	no IPS match	no IPS match	no IPS match
23528-ORF2	ATP-dependent DNA helicase PIF1	158	19	6.87447e-13	68.04	10	F:GO:0000166; P:GO:0000723; F:GO:0003678; F:GO:0004386; F:GO:0005524; P:GO:0006281; P:GO:0006310; P:GO:0006974; F:GO:0016787; P:GO:0032508	F:nucleotide binding; P:telomere maintenance; F:DNA helicase activity; F:helicase activity; F:ATP binding; P:DNA repair; P:DNA recombination; P:cellular response to DNA damage stimulus; F:hydrolase activity; P:DNA duplex unwinding	NA	NA	no IPS match	no IPS match	no IPS match
23528-ORF3	ATP-dependent DNA helicase PIF1	146	5	4.17125e-10	69.84	NA	NA	NA	NA	NA	no IPS match	no IPS match	no IPS match
301991-ORF31	ATP-dependent DNA helicase PIF1	165	20	1.90459e-14	74.65	NA	NA	NA	NA	NA	no IPS match	no IPS match	no IPS match
301991-ORF35	ATP-dependent DNA helicase PIF1	105	14	3.63916e-06	77.13	NA	NA	NA	NA	NA	no IPS match	no IPS match	no IPS match
305806-ORF3	ATP-dependent DNA helicase PIF1	203	20	6.32507e-20	72.61	NA	NA	NA	NA	NA	PTHR23274 (PANTHER); PTHR23274:SF14 (PANTHER)	no GO terms	no GO terms
305832-ORF1	ATP-dependent DNA helicase PIF1	159	8	6.766e-05	61.38	2	F:GO:0003964; P:GO:0006278	F:RNA-directed DNA polymerase activity; P:RNA-dependent DNA biosynthetic process	NA	NA	no IPS match	no IPS match	no IPS match
307233-ORF6	ATP-dependent DNA helicase PIF1	106	3	0.000255979	76.47	NA	NA	NA	NA	NA	no IPS match	no IPS match	no IPS match
308535-ORF1	ATP-dependent DNA helicase PIF1	177	20	8.95742e-15	72.7	NA	NA	NA	NA	NA	no IPS match	no IPS match	no IPS match
308535-ORF2	ATP-dependent DNA helicase PIF1	165	20	1.51893e-14	74.65	NA	NA	NA	NA	NA	no IPS match	no IPS match	no IPS match
308602-ORF4	ATP-dependent DNA helicase PIF1	177	20	2.90542e-11	67.66	12	F:GO:0000166; P:GO:0000723; F:GO:0003678; F:GO:0004386; F:GO:0005524; P:GO:0006281; P:GO:0006310; P:GO:0006974; C:GO:0016020; C:GO:0016021; F:GO:0016787; P:GO:0032508	F:nucleotide binding; P:telomere maintenance; F:DNA helicase activity; F:helicase activity; F:ATP binding; P:DNA repair; P:DNA recombination; P:cellular response to DNA damage stimulus; C:membrane; C:integral component of membrane; F:hydrolase activity; P:DNA duplex unwinding	NA	NA	no IPS match	no IPS match	no IPS match
308602-ORF5	ATP-dependent DNA helicase PIF1	156	20	7.21082e-09	71.72	12	F:GO:0000166; P:GO:0000723; F:GO:0003678; F:GO:0004386; F:GO:0005524; P:GO:0006281; P:GO:0006310; P:GO:0006974; C:GO:0016020; C:GO:0016021; F:GO:0016787; P:GO:0032508	F:nucleotide binding; P:telomere maintenance; F:DNA helicase activity; F:helicase activity; F:ATP binding; P:DNA repair; P:DNA recombination; P:cellular response to DNA damage stimulus; C:membrane; C:integral component of membrane; F:hydrolase activity; P:DNA duplex unwinding	NA	NA	no IPS match	no IPS match	no IPS match
308602-ORF6	ATP-dependent DNA helicase PIF1	147	20	4.91269e-08	72.79	12	F:GO:0000166; P:GO:0000723; F:GO:0003678; F:GO:0004386; F:GO:0005524; P:GO:0006281; P:GO:0006310; P:GO:0006974; C:GO:0016020; C:GO:0016021; F:GO:0016787; P:GO:0032508	F:nucleotide binding; P:telomere maintenance; F:DNA helicase activity; F:helicase activity; F:ATP binding; P:DNA repair; P:DNA recombination; P:cellular response to DNA damage stimulus; C:membrane; C:integral component of membrane; F:hydrolase activity; P:DNA duplex unwinding	NA	NA	no IPS match	no IPS match	no IPS match
313762-ORF2	ATP-dependent DNA helicase PIF1	249	20	3.0767e-28	64.01	10	F:GO:0000166; P:GO:0000723; F:GO:0003678; F:GO:0004386; F:GO:0005524; P:GO:0006281; P:GO:0006310; P:GO:0006974; F:GO:0016787; P:GO:0032508	F:nucleotide binding; P:telomere maintenance; F:DNA helicase activity; F:helicase activity; F:ATP binding; P:DNA repair; P:DNA recombination; P:cellular response to DNA damage stimulus; F:hydrolase activity; P:DNA duplex unwinding	NA	NA	no IPS match	no IPS match	no IPS match
313762-ORF3	ATP-dependent DNA helicase PIF1	240	20	8.49392e-27	64.27	10	F:GO:0000166; P:GO:0000723; F:GO:0003678; F:GO:0004386; F:GO:0005524; P:GO:0006281; P:GO:0006310; P:GO:0006974; F:GO:0016787; P:GO:0032508	F:nucleotide binding; P:telomere maintenance; F:DNA helicase activity; F:helicase activity; F:ATP binding; P:DNA repair; P:DNA recombination; P:cellular response to DNA damage stimulus; F:hydrolase activity; P:DNA duplex unwinding	NA	NA	no IPS match	no IPS match	no IPS match
313762-ORF4	ATP-dependent DNA helicase PIF1	189	20	1.00037e-17	63.03	12	F:GO:0000166; P:GO:0000723; F:GO:0003678; F:GO:0004386; F:GO:0004519; F:GO:0005524; P:GO:0006281; P:GO:0006310; P:GO:0006974; F:GO:0016787; P:GO:0032508; P:GO:0090305	F:nucleotide binding; P:telomere maintenance; F:DNA helicase activity; F:helicase activity; F:endonuclease activity; F:ATP binding; P:DNA repair; P:DNA recombination; P:cellular response to DNA damage stimulus; F:hydrolase activity; P:DNA duplex unwinding; P:nucleic acid phosphodiester bond hydrolysis	NA	NA	no IPS match	no IPS match	no IPS match
313762-ORF5	ATP-dependent DNA helicase PIF1	186	18	4.01669e-17	63.72	10	F:GO:0000166; P:GO:0000723; F:GO:0003678; F:GO:0004386; F:GO:0005524; P:GO:0006281; P:GO:0006310; P:GO:0006974; F:GO:0016787; P:GO:0032508	F:nucleotide binding; P:telomere maintenance; F:DNA helicase activity; F:helicase activity; F:ATP binding; P:DNA repair; P:DNA recombination; P:cellular response to DNA damage stimulus; F:hydrolase activity; P:DNA duplex unwinding	NA	NA	no IPS match	no IPS match	no IPS match
313762-ORF7	ATP-dependent DNA helicase PIF1	150	12	6.5544e-13	70.16	10	F:GO:0000166; P:GO:0000723; F:GO:0003678; F:GO:0004386; F:GO:0005524; P:GO:0006281; P:GO:0006310; P:GO:0006974; F:GO:0016787; P:GO:0032508	F:nucleotide binding; P:telomere maintenance; F:DNA helicase activity; F:helicase activity; F:ATP binding; P:DNA repair; P:DNA recombination; P:cellular response to DNA damage stimulus; F:hydrolase activity; P:DNA duplex unwinding	NA	NA	no IPS match	no IPS match	no IPS match
318411-ORF1	ATP-dependent DNA helicase PIF1	180	20	4.81071e-12	66.21	NA	NA	NA	NA	NA	PTHR23274 (PANTHER); PTHR23274:SF14 (PANTHER)	no GO terms	no GO terms
318411-ORF4	ATP-dependent DNA helicase PIF1	186	20	4.33868e-14	72.38	10	F:GO:0000166; P:GO:0000723; F:GO:0003678; F:GO:0004386; F:GO:0005524; P:GO:0006281; P:GO:0006310; P:GO:0006974; F:GO:0016787; P:GO:0032508	F:nucleotide binding; P:telomere maintenance; F:DNA helicase activity; F:helicase activity; F:ATP binding; P:DNA repair; P:DNA recombination; P:cellular response to DNA damage stimulus; F:hydrolase activity; P:DNA duplex unwinding	NA	NA	PTHR23274 (PANTHER); PTHR23274:SF14 (PANTHER)	no GO terms	no GO terms
51042-ORF6	ATP-dependent DNA helicase PIF1	273	7	6.85274e-05	52.14	NA	NA	NA	NA	NA	no IPS match	no IPS match	no IPS match
51042-ORF7	ATP-dependent DNA helicase PIF1	249	20	2.62494e-12	54.3	NA	NA	NA	NA	NA	no IPS match	no IPS match	no IPS match
51042-ORF8	ATP-dependent DNA helicase PIF1	240	20	4.69175e-12	53.49	NA	NA	NA	NA	NA	no IPS match	no IPS match	no IPS match
63697-ORF3	ATP-dependent DNA helicase PIF1	155	20	8.52518e-09	61.49	12	F:GO:0000166; P:GO:0000723; F:GO:0003678; F:GO:0004386; F:GO:0004519; F:GO:0005524; P:GO:0006281; P:GO:0006310; P:GO:0006974; F:GO:0016787; P:GO:0032508; P:GO:0090305	F:nucleotide binding; P:telomere maintenance; F:DNA helicase activity; F:helicase activity; F:endonuclease activity; F:ATP binding; P:DNA repair; P:DNA recombination; P:cellular response to DNA damage stimulus; F:hydrolase activity; P:DNA duplex unwinding; P:nucleic acid phosphodiester bond hydrolysis	NA	NA	no IPS match	no IPS match	no IPS match
127335-ORF1	ATP-dependent DNA helicase PIF1-like	157	14	1.11972e-19	71.34	10	F:GO:0000166; P:GO:0000723; F:GO:0003678; F:GO:0004386; F:GO:0005524; P:GO:0006281; P:GO:0006310; P:GO:0006974; F:GO:0016787; P:GO:0032508	F:nucleotide binding; P:telomere maintenance; F:DNA helicase activity; F:helicase activity; F:ATP binding; P:DNA repair; P:DNA recombination; P:cellular response to DNA damage stimulus; F:hydrolase activity; P:DNA duplex unwinding	NA	NA	no IPS match	no IPS match	no IPS match
127335-ORF2	ATP-dependent DNA helicase PIF1-like	151	9	2.38247e-18	73.89	NA	NA	NA	NA	NA	no IPS match	no IPS match	no IPS match
127335-ORF3	ATP-dependent DNA helicase PIF1-like	145	9	1.04655e-17	74.17	NA	NA	NA	NA	NA	no IPS match	no IPS match	no IPS match
193214-ORF2	ATP-dependent DNA helicase PIF1-like	126	20	9.48887e-18	79.08	6	P:GO:0000723; F:GO:0003678; F:GO:0005524; P:GO:0006281; P:GO:0006310; P:GO:0032508	P:telomere maintenance; F:DNA helicase activity; F:ATP binding; P:DNA repair; P:DNA recombination; P:DNA duplex unwinding	EC:3.6.1.15	Nucleoside-triphosphate phosphatase	IPR010285 (PFAM)	P:GO:0000723; F:GO:0003678; P:GO:0006281	P:telomere maintenance; F:DNA helicase activity; P:DNA repair
196519-ORF2	ATP-dependent DNA helicase PIF1-like	174	1	7.6526e-08	72.41	NA	NA	NA	NA	NA	no IPS match	no IPS match	no IPS match
226742-ORF1	ATP-dependent DNA helicase PIF1-like	150	20	6.49415e-18	70.46	NA	NA	NA	NA	NA	no IPS match	no IPS match	no IPS match
269443-ORF1	ATP-dependent DNA helicase PIF1-like	152	1	0.00037567	74.36	NA	NA	NA	NA	NA	no IPS match	no IPS match	no IPS match
29554-ORF3	ATP-dependent DNA helicase PIF1-like	150	20	3.92946e-06	71.03	12	F:GO:0000166; P:GO:0000723; F:GO:0003678; F:GO:0004386; F:GO:0004519; F:GO:0005524; P:GO:0006281; P:GO:0006310; P:GO:0006974; F:GO:0016787; P:GO:0032508; P:GO:0090305	F:nucleotide binding; P:telomere maintenance; F:DNA helicase activity; F:helicase activity; F:endonuclease activity; F:ATP binding; P:DNA repair; P:DNA recombination; P:cellular response to DNA damage stimulus; F:hydrolase activity; P:DNA duplex unwinding; P:nucleic acid phosphodiester bond hydrolysis	NA	NA	no IPS match	no IPS match	no IPS match
29554-ORF4	ATP-dependent DNA helicase PIF1-like	147	20	3.2108e-06	71.19	12	F:GO:0000166; P:GO:0000723; F:GO:0003678; F:GO:0004386; F:GO:0004519; F:GO:0005524; P:GO:0006281; P:GO:0006310; P:GO:0006974; F:GO:0016787; P:GO:0032508; P:GO:0090305	F:nucleotide binding; P:telomere maintenance; F:DNA helicase activity; F:helicase activity; F:endonuclease activity; F:ATP binding; P:DNA repair; P:DNA recombination; P:cellular response to DNA damage stimulus; F:hydrolase activity; P:DNA duplex unwinding; P:nucleic acid phosphodiester bond hydrolysis	NA	NA	no IPS match	no IPS match	no IPS match
29554-ORF5	ATP-dependent DNA helicase PIF1-like	108	14	1.28716e-05	76.01	12	F:GO:0000166; P:GO:0000723; F:GO:0003678; F:GO:0004386; F:GO:0004519; F:GO:0005524; P:GO:0006281; P:GO:0006310; P:GO:0006974; F:GO:0016787; P:GO:0032508; P:GO:0090305	F:nucleotide binding; P:telomere maintenance; F:DNA helicase activity; F:helicase activity; F:endonuclease activity; F:ATP binding; P:DNA repair; P:DNA recombination; P:cellular response to DNA damage stimulus; F:hydrolase activity; P:DNA duplex unwinding; P:nucleic acid phosphodiester bond hydrolysis	NA	NA	no IPS match	no IPS match	no IPS match
305806-ORF2	ATP-dependent DNA helicase PIF1-like	102	14	1.7826e-08	80.62	10	F:GO:0000166; P:GO:0000723; F:GO:0003678; F:GO:0004386; F:GO:0005524; P:GO:0006281; P:GO:0006310; P:GO:0006974; F:GO:0016787; P:GO:0032508	F:nucleotide binding; P:telomere maintenance; F:DNA helicase activity; F:helicase activity; F:ATP binding; P:DNA repair; P:DNA recombination; P:cellular response to DNA damage stimulus; F:hydrolase activity; P:DNA duplex unwinding	NA	NA	no IPS match	no IPS match	no IPS match
308602-ORF1	ATP-dependent DNA helicase PIF1-like	216	20	5.72641e-16	65.87	12	F:GO:0000166; P:GO:0000723; F:GO:0003678; F:GO:0004386; F:GO:0005524; P:GO:0006281; P:GO:0006310; P:GO:0006974; C:GO:0016020; C:GO:0016021; F:GO:0016787; P:GO:0032508	F:nucleotide binding; P:telomere maintenance; F:DNA helicase activity; F:helicase activity; F:ATP binding; P:DNA repair; P:DNA recombination; P:cellular response to DNA damage stimulus; C:membrane; C:integral component of membrane; F:hydrolase activity; P:DNA duplex unwinding	NA	NA	no IPS match	no IPS match	no IPS match
308602-ORF2	ATP-dependent DNA helicase PIF1-like	234	20	1.62467e-15	64.71	12	F:GO:0000166; P:GO:0000723; F:GO:0003678; F:GO:0004386; F:GO:0005524; P:GO:0006281; P:GO:0006310; P:GO:0006974; C:GO:0016020; C:GO:0016021; F:GO:0016787; P:GO:0032508	F:nucleotide binding; P:telomere maintenance; F:DNA helicase activity; F:helicase activity; F:ATP binding; P:DNA repair; P:DNA recombination; P:cellular response to DNA damage stimulus; C:membrane; C:integral component of membrane; F:hydrolase activity; P:DNA duplex unwinding	NA	NA	no IPS match	no IPS match	no IPS match
308602-ORF3	ATP-dependent DNA helicase PIF1-like	225	20	3.7904e-14	63.18	12	F:GO:0000166; P:GO:0000723; F:GO:0003678; F:GO:0004386; F:GO:0005524; P:GO:0006281; P:GO:0006310; P:GO:0006974; C:GO:0016020; C:GO:0016021; F:GO:0016787; P:GO:0032508	F:nucleotide binding; P:telomere maintenance; F:DNA helicase activity; F:helicase activity; F:ATP binding; P:DNA repair; P:DNA recombination; P:cellular response to DNA damage stimulus; C:membrane; C:integral component of membrane; F:hydrolase activity; P:DNA duplex unwinding	NA	NA	no IPS match	no IPS match	no IPS match
313762-ORF1	ATP-dependent DNA helicase PIF1-like	102	2	1.75234e-08	82.17	NA	NA	NA	NA	NA	no IPS match	no IPS match	no IPS match
313762-ORF6	ATP-dependent DNA helicase PIF1-like	156	11	1.57884e-14	69.16	10	F:GO:0000166; P:GO:0000723; F:GO:0003678; F:GO:0004386; F:GO:0005524; P:GO:0006281; P:GO:0006310; P:GO:0006974; F:GO:0016787; P:GO:0032508	F:nucleotide binding; P:telomere maintenance; F:DNA helicase activity; F:helicase activity; F:ATP binding; P:DNA repair; P:DNA recombination; P:cellular response to DNA damage stimulus; F:hydrolase activity; P:DNA duplex unwinding	NA	NA	no IPS match	no IPS match	no IPS match
66076-ORF1	ATP-dependent DNA helicase PIF1-like	165	20	8.98467e-06	74.86	12	F:GO:0000166; P:GO:0000723; F:GO:0003678; F:GO:0004386; F:GO:0004519; F:GO:0005524; P:GO:0006281; P:GO:0006310; P:GO:0006974; F:GO:0016787; P:GO:0032508; P:GO:0090305	F:nucleotide binding; P:telomere maintenance; F:DNA helicase activity; F:helicase activity; F:endonuclease activity; F:ATP binding; P:DNA repair; P:DNA recombination; P:cellular response to DNA damage stimulus; F:hydrolase activity; P:DNA duplex unwinding; P:nucleic acid phosphodiester bond hydrolysis	NA	NA	no IPS match	no IPS match	no IPS match
302437-ORF29	ATP-dependent DNA helicase Q1-like	135	1	1.60023e-06	67.44	NA	NA	NA	NA	NA	no IPS match	no IPS match	no IPS match
303453-ORF1	ATP-dependent DNA helicase Q1-like	144	3	6.05366e-05	68.08	NA	NA	NA	NA	NA	no IPS match	no IPS match	no IPS match
113439-ORF1	ATP-dependent DNA helicase Q-like SIM-like	160	20	3.34863e-14	70.41	11	P:GO:0000724; F:GO:0003677; F:GO:0004386; C:GO:0005634; C:GO:0005694; C:GO:0005737; P:GO:0006260; P:GO:0006284; F:GO:0009378; P:GO:0032508; F:GO:0043140	P:double-strand break repair via homologous recombination; F:DNA binding; F:helicase activity; C:nucleus; C:chromosome; C:cytoplasm; P:DNA replication; P:base-excision repair; F:four-way junction helicase activity; P:DNA duplex unwinding; F:ATP-dependent 3'-5' DNA helicase activity	NA	NA	G3DSA:3.40.50.300 (GENE3D); IPR001650 (PFAM); PTHR13710:SF120 (PANTHER); PTHR13710 (PANTHER); IPR001650 (PROSITE_PROFILES); IPR027417 (SUPERFAMILY)	no GO terms	no GO terms
113439-ORF4	ATP-dependent DNA helicase Q-like SIM-like	117	20	1.1573e-10	73.21	1	F:GO:0004386	F:helicase activity	NA	NA	no IPS match	no IPS match	no IPS match
44018-ORF3	ATP-dependent DNA helicase RRM3-like	110	20	1.27397e-05	72.44	NA	NA	NA	NA	NA	no IPS match	no IPS match	no IPS match
221214-ORF1	ATP-dependent metallopeptidase Hfl	117	20	7.96637e-10	93.77	8	F:GO:0000166; F:GO:0004222; F:GO:0005524; P:GO:0006508; F:GO:0008233; F:GO:0008237; C:GO:0016020; C:GO:0016021	F:nucleotide binding; F:metalloendopeptidase activity; F:ATP binding; P:proteolysis; F:peptidase activity; F:metallopeptidase activity; C:membrane; C:integral component of membrane	NA	NA	no IPS match	no IPS match	no IPS match
64007-ORF1	ATP-dependent RNA helicase DDX24	149	20	2.43569e-13	73.95	9	F:GO:0000166; F:GO:0003676; F:GO:0004004; F:GO:0004386; F:GO:0005524; C:GO:0005730; C:GO:0005737; P:GO:0010501; F:GO:0016787	F:nucleotide binding; F:nucleic acid binding; F:ATP-dependent RNA helicase activity; F:helicase activity; F:ATP binding; C:nucleolus; C:cytoplasm; P:RNA secondary structure unwinding; F:hydrolase activity	NA	NA	no IPS match	no IPS match	no IPS match
64007-ORF2	ATP-dependent RNA helicase DDX24	150	20	2.40209e-13	73.78	9	F:GO:0000166; F:GO:0003676; F:GO:0004004; F:GO:0004386; F:GO:0005524; C:GO:0005730; C:GO:0005737; P:GO:0010501; F:GO:0016787	F:nucleotide binding; F:nucleic acid binding; F:ATP-dependent RNA helicase activity; F:helicase activity; F:ATP binding; C:nucleolus; C:cytoplasm; P:RNA secondary structure unwinding; F:hydrolase activity	NA	NA	no IPS match	no IPS match	no IPS match
64007-ORF3	ATP-dependent RNA helicase DDX24	144	20	3.00249e-12	72.99	9	F:GO:0000166; F:GO:0003676; F:GO:0004004; F:GO:0004386; F:GO:0005524; C:GO:0005730; C:GO:0005737; P:GO:0010501; F:GO:0016787	F:nucleotide binding; F:nucleic acid binding; F:ATP-dependent RNA helicase activity; F:helicase activity; F:ATP binding; C:nucleolus; C:cytoplasm; P:RNA secondary structure unwinding; F:hydrolase activity	NA	NA	no IPS match	no IPS match	no IPS match
300412-ORF39	ATP-dependent RNA helicase ded1	354	20	2.9469e-15	63.44	7	F:GO:0003676; F:GO:0004386; F:GO:0005524; F:GO:0008270; P:GO:0015074; C:GO:0016020; C:GO:0016021	F:nucleic acid binding; F:helicase activity; F:ATP binding; F:zinc ion binding; P:DNA integration; C:membrane; C:integral component of membrane	NA	NA	no IPS match	no IPS match	no IPS match
300412-ORF40	ATP-dependent RNA helicase ded1	339	20	1.77511e-13	63.43	2	F:GO:0003676; P:GO:0015074	F:nucleic acid binding; P:DNA integration	NA	NA	no IPS match	no IPS match	no IPS match
317957-ORF1	ATP-dependent RNA helicase DHX36-like isoform X1	125	3	1.74014e-06	75.68	NA	NA	NA	NA	NA	no IPS match	no IPS match	no IPS match
118441-ORF1	ATP-dependent RNA helicase p62-like	208	3	5.56662e-05	55.04	3	F:GO:0003676; F:GO:0004386; F:GO:0005524	F:nucleic acid binding; F:helicase activity; F:ATP binding	NA	NA	no IPS match	no IPS match	no IPS match
33860-ORF2	ATP-dependent RNA helicase p62-like	132	7	1.21276e-05	67.5	3	F:GO:0003676; F:GO:0004386; F:GO:0005524	F:nucleic acid binding; F:helicase activity; F:ATP binding	EC:3.6.1.15	Nucleoside-triphosphate phosphatase	no IPS match	no IPS match	no IPS match
33860-ORF3	ATP-dependent RNA helicase p62-like	120	3	3.67112e-05	69.91	3	F:GO:0003676; F:GO:0004386; F:GO:0005524	F:nucleic acid binding; F:helicase activity; F:ATP binding	EC:3.6.1.15	Nucleoside-triphosphate phosphatase	no IPS match	no IPS match	no IPS match
92391-ORF1	ATP-dependent RNA helicase p62-like	102	2	5.37002e-05	73.36	3	F:GO:0003676; F:GO:0004386; F:GO:0005524	F:nucleic acid binding; F:helicase activity; F:ATP binding	EC:3.6.1.15	Nucleoside-triphosphate phosphatase	no IPS match	no IPS match	no IPS match
92391-ORF2	ATP-dependent RNA helicase p62-like	122	7	1.45813e-05	68.35	3	F:GO:0003676; F:GO:0004386; F:GO:0005524	F:nucleic acid binding; F:helicase activity; F:ATP binding	EC:3.6.1.15	Nucleoside-triphosphate phosphatase	no IPS match	no IPS match	no IPS match
92391-ORF3	ATP-dependent RNA helicase p62-like	116	6	1.61492e-05	68.28	3	F:GO:0003676; F:GO:0004386; F:GO:0005524	F:nucleic acid binding; F:helicase activity; F:ATP binding	EC:3.6.1.15	Nucleoside-triphosphate phosphatase	no IPS match	no IPS match	no IPS match
92391-ORF4	ATP-dependent RNA helicase p62-like	104	2	3.59085e-05	72.81	3	F:GO:0003676; F:GO:0004386; F:GO:0005524	F:nucleic acid binding; F:helicase activity; F:ATP binding	EC:3.6.1.15	Nucleoside-triphosphate phosphatase	no IPS match	no IPS match	no IPS match
264267-ORF1	ATP-dependent RNA helicase SUPV3L1, mitochondrial-like	114	20	2.32155e-08	85.3	29	F:GO:0000166; P:GO:0000958; P:GO:0000962; P:GO:0000965; P:GO:0001889; F:GO:0003677; F:GO:0003678; F:GO:0003725; F:GO:0004004; F:GO:0004386; F:GO:0005524; C:GO:0005634; C:GO:0005739; C:GO:0005759; P:GO:0006310; P:GO:0006401; F:GO:0016787; F:GO:0016817; P:GO:0030307; P:GO:0032508; F:GO:0034458; P:GO:0035945; P:GO:0035946; C:GO:0042645; P:GO:0043066; C:GO:0045025; P:GO:0070584; P:GO:0070827; P:GO:20…	F:nucleotide binding; P:mitochondrial mRNA catabolic process; P:positive regulation of mitochondrial RNA catabolic process; P:mitochondrial RNA 3'-end processing; P:liver development; F:DNA binding; F:DNA helicase activity; F:double-stranded RNA binding; F:ATP-dependent RNA helicase activity; F:helicase activity; F:ATP binding; C:nucleus; C:mitochondrion; C:mitochondrial matrix; P:DNA recombinati…	NA	NA	no IPS match	no IPS match	no IPS match
221214-ORF2	ATP-dependent zinc metalloprotease YME1L1-like	102	6	2.81858e-05	96.47	8	F:GO:0000166; F:GO:0004222; F:GO:0005524; P:GO:0006508; F:GO:0008233; F:GO:0008237; C:GO:0016020; C:GO:0016021	F:nucleotide binding; F:metalloendopeptidase activity; F:ATP binding; P:proteolysis; F:peptidase activity; F:metallopeptidase activity; C:membrane; C:integral component of membrane	NA	NA	no IPS match	no IPS match	no IPS match
248193-ORF1	atrial natriuretic peptide receptor 1-like	99	1	9.75117e-05	86.67	NA	NA	NA	NA	NA	no IPS match	no IPS match	no IPS match
244936-ORF1	AT-rich interactive domain-containing protein 1A isoform X5	150	5	3.9251e-11	100	NA	NA	NA	NA	NA	mobidb-lite (MOBIDB_LITE)	no GO terms	no GO terms
244936-ORF2	AT-rich interactive domain-containing protein 1A isoform X5	144	5	1.06377e-09	100	NA	NA	NA	NA	NA	mobidb-lite (MOBIDB_LITE)	no GO terms	no GO terms
244936-ORF3	AT-rich interactive domain-containing protein 1A isoform X5	132	5	2.11364e-06	100	NA	NA	NA	NA	NA	no IPS match	no IPS match	no IPS match
244936-ORF5	AT-rich interactive domain-containing protein 1A isoform X5	123	5	0.00049669	100	NA	NA	NA	NA	NA	no IPS match	no IPS match	no IPS match
8346-ORF1	autophagy-related protein 2 homolog B	116	1	2.19409e-13	92.11	NA	NA	NA	NA	NA	mobidb-lite (MOBIDB_LITE)	no GO terms	no GO terms
101300-ORF2	b(0,+)-type amino acid transporter 1	105	1	2.05948e-09	91.18	4	C:GO:0005887; F:GO:0015179; F:GO:0015297; P:GO:1902475	C:integral component of plasma membrane; F:L-amino acid transmembrane transporter activity; F:antiporter activity; P:L-alpha-amino acid transmembrane transport	NA	NA	no IPS match	no IPS match	no IPS match
108500-ORF1	b(0,+)-type amino acid transporter 1	105	1	2.05948e-09	91.18	4	C:GO:0005887; F:GO:0015179; F:GO:0015297; P:GO:1902475	C:integral component of plasma membrane; F:L-amino acid transmembrane transporter activity; F:antiporter activity; P:L-alpha-amino acid transmembrane transport	NA	NA	no IPS match	no IPS match	no IPS match
317798-ORF1	b(0,+)-type amino acid transporter 1	105	1	0.000130184	100	4	C:GO:0005887; F:GO:0015179; F:GO:0015297; P:GO:1902475	C:integral component of plasma membrane; F:L-amino acid transmembrane transporter activity; F:antiporter activity; P:L-alpha-amino acid transmembrane transport	NA	NA	no IPS match	no IPS match	no IPS match
317798-ORF2	b(0,+)-type amino acid transporter 1	126	1	1.67986e-09	96.15	4	C:GO:0005887; F:GO:0015179; F:GO:0015297; P:GO:1902475	C:integral component of plasma membrane; F:L-amino acid transmembrane transporter activity; F:antiporter activity; P:L-alpha-amino acid transmembrane transport	NA	NA	no IPS match	no IPS match	no IPS match
101300-ORF1	b(0,+)-type amino acid transporter 1 isoform X1	161	20	3.51509e-14	71	4	C:GO:0005887; F:GO:0015179; F:GO:0015297; P:GO:1902475	C:integral component of plasma membrane; F:L-amino acid transmembrane transporter activity; F:antiporter activity; P:L-alpha-amino acid transmembrane transport	NA	NA	no IPS match	no IPS match	no IPS match
157337-ORF3	baculoviral IAP repeat-containing protein 6	127	20	3.61351e-14	85.47	6	F:GO:0004842; C:GO:0005737; P:GO:0006915; P:GO:0009966; P:GO:0016567; P:GO:0032465	F:ubiquitin-protein transferase activity; C:cytoplasm; P:apoptotic process; P:regulation of signal transduction; P:protein ubiquitination; P:regulation of cytokinesis	NA	NA	no IPS match	no IPS match	no IPS match
193763-ORF1	baculoviral IAP repeat-containing protein 6	140	1	9.18483e-13	83.33	NA	NA	NA	NA	NA	mobidb-lite (MOBIDB_LITE); mobidb-lite (MOBIDB_LITE)	no GO terms	no GO terms
193763-ORF2	baculoviral IAP repeat-containing protein 6	137	1	5.0836e-12	82.93	NA	NA	NA	NA	NA	mobidb-lite (MOBIDB_LITE); mobidb-lite (MOBIDB_LITE)	no GO terms	no GO terms
193763-ORF3	baculoviral IAP repeat-containing protein 6	122	1	1.95231e-09	80.56	NA	NA	NA	NA	NA	mobidb-lite (MOBIDB_LITE); mobidb-lite (MOBIDB_LITE)	no GO terms	no GO terms
193763-ORF4	baculoviral IAP repeat-containing protein 6	119	1	7.03804e-09	80	NA	NA	NA	NA	NA	mobidb-lite (MOBIDB_LITE); mobidb-lite (MOBIDB_LITE)	no GO terms	no GO terms
193763-ORF5	baculoviral IAP repeat-containing protein 6	116	1	4.60801e-08	79.41	NA	NA	NA	NA	NA	mobidb-lite (MOBIDB_LITE); mobidb-lite (MOBIDB_LITE)	no GO terms	no GO terms
193763-ORF6	baculoviral IAP repeat-containing protein 6	124	1	2.45036e-13	92.11	NA	NA	NA	NA	NA	no IPS match	no IPS match	no IPS match
193763-ORF7	baculoviral IAP repeat-containing protein 6	115	1	4.69254e-13	94.44	NA	NA	NA	NA	NA	no IPS match	no IPS match	no IPS match
193763-ORF8	baculoviral IAP repeat-containing protein 6	103	1	3.38897e-11	100	NA	NA	NA	NA	NA	no IPS match	no IPS match	no IPS match
157337-ORF2	baculoviral IAP repeat-containing protein 6 isoform X1	117	20	4.89002e-16	79.22	4	F:GO:0004842; P:GO:0006915; P:GO:0016567; P:GO:0032465	F:ubiquitin-protein transferase activity; P:apoptotic process; P:protein ubiquitination; P:regulation of cytokinesis	NA	NA	no IPS match	no IPS match	no IPS match
157337-ORF1	baculoviral IAP repeat-containing protein 6-like	150	20	6.51508e-18	84.36	6	F:GO:0004842; C:GO:0005737; P:GO:0006915; P:GO:0009966; P:GO:0016567; P:GO:0032465	F:ubiquitin-protein transferase activity; C:cytoplasm; P:apoptotic process; P:regulation of signal transduction; P:protein ubiquitination; P:regulation of cytokinesis	NA	NA	no IPS match	no IPS match	no IPS match
292580-ORF1	band 3 anion transport protein isoform X1	126	2	3.51161e-05	86.67	12	F:GO:0005452; C:GO:0005887; P:GO:0006811; P:GO:0006820; F:GO:0008509; F:GO:0008510; P:GO:0015698; P:GO:0015701; C:GO:0016020; C:GO:0016021; P:GO:0051453; P:GO:0098656	F:inorganic anion exchanger activity; C:integral component of plasma membrane; P:ion transport; P:anion transport; F:anion transmembrane transporter activity; F:sodium:bicarbonate symporter activity; P:inorganic anion transport; P:bicarbonate transport; C:membrane; C:integral component of membrane; P:regulation of intracellular pH; P:anion transmembrane transport	NA	NA	no IPS match	no IPS match	no IPS match
292580-ORF2	band 3 anion transport protein isoform X1	120	2	0.000293184	85.71	12	F:GO:0005452; C:GO:0005887; P:GO:0006811; P:GO:0006820; F:GO:0008509; F:GO:0008510; P:GO:0015698; P:GO:0015701; C:GO:0016020; C:GO:0016021; P:GO:0051453; P:GO:0098656	F:inorganic anion exchanger activity; C:integral component of plasma membrane; P:ion transport; P:anion transport; F:anion transmembrane transporter activity; F:sodium:bicarbonate symporter activity; P:inorganic anion transport; P:bicarbonate transport; C:membrane; C:integral component of membrane; P:regulation of intracellular pH; P:anion transmembrane transport	NA	NA	no IPS match	no IPS match	no IPS match
215810-ORF1	basement membrane-specific heparan sulfate proteoglycan core protein-like	129	2	1.47157e-09	86.11	NA	NA	NA	NA	NA	no IPS match	no IPS match	no IPS match
215810-ORF2	basement membrane-specific heparan sulfate proteoglycan core protein-like	117	2	1.20712e-09	87.3	NA	NA	NA	NA	NA	no IPS match	no IPS match	no IPS match
215810-ORF3	basement membrane-specific heparan sulfate proteoglycan core protein-like	126	2	1.30496e-15	92.68	NA	NA	NA	NA	NA	no IPS match	no IPS match	no IPS match
310679-ORF1	B-cell CLL/lymphoma 6 member B protein-like	102	20	1.03341e-05	75.33	1	F:GO:0003676	F:nucleic acid binding	NA	NA	G3DSA:3.30.160.60 (GENE3D); IPR013087 (PROSITE_PATTERNS); IPR013087 (PROSITE_PROFILES); IPR036236 (SUPERFAMILY)	F:GO:0003676	F:nucleic acid binding
310679-ORF6	B-cell CLL/lymphoma 6 member B protein-like	127	20	2.06131e-10	76.19	1	F:GO:0003676	F:nucleic acid binding	NA	NA	G3DSA:3.30.160.60 (GENE3D); PTHR44002 (PANTHER); PTHR44002:SF1 (PANTHER); IPR013087 (PROSITE_PATTERNS); IPR013087 (PROSITE_PROFILES); IPR036236 (SUPERFAMILY)	F:GO:0003676	F:nucleic acid binding
310871-ORF3	B-cell CLL/lymphoma 6 member B protein-like	102	20	5.00849e-06	75.8	1	F:GO:0003676	F:nucleic acid binding	NA	NA	G3DSA:3.30.160.60 (GENE3D); IPR013087 (PROSITE_PATTERNS); IPR013087 (PROSITE_PROFILES); IPR036236 (SUPERFAMILY)	F:GO:0003676	F:nucleic acid binding
143955-ORF2	beta-1 adrenergic receptor-like	150	20	1.5709e-09	73.08	5	F:GO:0004930; P:GO:0007165; P:GO:0007186; C:GO:0016020; C:GO:0016021	F:G-protein coupled receptor activity; P:signal transduction; P:G-protein coupled receptor signaling pathway; C:membrane; C:integral component of membrane	NA	NA	G3DSA:1.20.1070.10 (GENE3D); SSF81321 (SUPERFAMILY)	no GO terms	no GO terms
143955-ORF3	beta-1 adrenergic receptor-like	132	20	9.82826e-10	76.3	5	F:GO:0004930; P:GO:0007165; P:GO:0007186; C:GO:0016020; C:GO:0016021	F:G-protein coupled receptor activity; P:signal transduction; P:G-protein coupled receptor signaling pathway; C:membrane; C:integral component of membrane	NA	NA	G3DSA:1.20.1070.10 (GENE3D); SSF81321 (SUPERFAMILY)	no GO terms	no GO terms
143955-ORF4	beta-1 adrenergic receptor-like	102	4	1.14129e-05	89.24	5	F:GO:0004930; P:GO:0007165; P:GO:0007186; C:GO:0016020; C:GO:0016021	F:G-protein coupled receptor activity; P:signal transduction; P:G-protein coupled receptor signaling pathway; C:membrane; C:integral component of membrane	NA	NA	G3DSA:1.20.1070.10 (GENE3D); SSF81321 (SUPERFAMILY)	no GO terms	no GO terms
266694-ORF2	beta-1 adrenergic receptor-like	102	1	0.00054373	84.62	NA	NA	NA	NA	NA	no IPS match	no IPS match	no IPS match
120134-ORF1	beta-1,3-galactosyltransferase 1-like	143	8	3.21288e-16	76.36	8	C:GO:0000139; C:GO:0005794; P:GO:0006486; F:GO:0008378; C:GO:0016020; C:GO:0016021; F:GO:0016740; F:GO:0016757	C:Golgi membrane; C:Golgi apparatus; P:protein glycosylation; F:galactosyltransferase activity; C:membrane; C:integral component of membrane; F:transferase activity; F:transferase activity, transferring glycosyl groups	NA	NA	no IPS match	no IPS match	no IPS match
266378-ORF1	beta-1,3-galactosyltransferase 1-like	122	4	4.77755e-08	81.25	4	C:GO:0000139; P:GO:0006486; F:GO:0008378; C:GO:0016021	C:Golgi membrane; P:protein glycosylation; F:galactosyltransferase activity; C:integral component of membrane	NA	NA	no IPS match	no IPS match	no IPS match
266378-ORF2	beta-1,3-galactosyltransferase 1-like	150	4	8.5402e-13	81.5	4	C:GO:0000139; P:GO:0006486; F:GO:0008378; C:GO:0016021	C:Golgi membrane; P:protein glycosylation; F:galactosyltransferase activity; C:integral component of membrane	NA	NA	no IPS match	no IPS match	no IPS match
227065-ORF1	beta-1,3-galactosyltransferase 2-like	145	20	1.86121e-12	77.76	8	C:GO:0000139; C:GO:0005794; P:GO:0006486; F:GO:0008378; C:GO:0016020; C:GO:0016021; F:GO:0016740; F:GO:0016757	C:Golgi membrane; C:Golgi apparatus; P:protein glycosylation; F:galactosyltransferase activity; C:membrane; C:integral component of membrane; F:transferase activity; F:transferase activity, transferring glycosyl groups	NA	NA	IPR002659 (PFAM); IPR002659 (PANTHER); PTHR11214:SF210 (PANTHER)	P:GO:0006486; F:GO:0008378; C:GO:0016020	P:protein glycosylation; F:galactosyltransferase activity; C:membrane
227065-ORF2	beta-1,3-galactosyltransferase 2-like	111	11	1.13139e-06	76.88	4	C:GO:0000139; P:GO:0006486; F:GO:0008378; C:GO:0016021	C:Golgi membrane; P:protein glycosylation; F:galactosyltransferase activity; C:integral component of membrane	NA	NA	no IPS match	no IPS match	no IPS match
233923-ORF1	beta-1,4-galactosyltransferase 6	99	5	7.04688e-08	85.2	NA	NA	NA	NA	NA	no IPS match	no IPS match	no IPS match
295733-ORF1	beta-1,4-galactosyltransferase 6	99	4	1.41813e-05	83.37	NA	NA	NA	NA	NA	no IPS match	no IPS match	no IPS match
22820-ORF5	beta-actin	111	20	1.55023e-17	98.92	NA	NA	NA	NA	NA	mobidb-lite (MOBIDB_LITE)	no GO terms	no GO terms
126513-ORF1	Beta-adrenergic receptor kinase 1	105	20	2.66833e-11	96.72	4	F:GO:0004703; F:GO:0005524; P:GO:0006468; P:GO:0007165	F:G-protein coupled receptor kinase activity; F:ATP binding; P:protein phosphorylation; P:signal transduction	EC:2.7.11; EC:2.7.11.16	Transferring phosphorus-containing groups; [G-protein-coupled receptor] kinase	PTHR24355:SF22 (PANTHER); PTHR24355 (PANTHER)	no GO terms	no GO terms
170466-ORF1	beta-chimaerin isoform X2	126	20	2.31581e-13	76.46	9	F:GO:0005096; C:GO:0005622; C:GO:0005737; P:GO:0007165; P:GO:0035556; P:GO:0043087; P:GO:0043547; F:GO:0046872; P:GO:0051056	F:GTPase activator activity; C:intracellular; C:cytoplasm; P:signal transduction; P:intracellular signal transduction; P:regulation of GTPase activity; P:positive regulation of GTPase activity; F:metal ion binding; P:regulation of small GTPase mediated signal transduction	NA	NA	IPR008936 (G3DSA:1.10.555.GENE3D); IPR000198 (PROSITE_PROFILES); IPR008936 (SUPERFAMILY)	P:GO:0007165	P:signal transduction
170466-ORF2	beta-chimaerin isoform X2	120	20	8.956e-14	76.81	9	F:GO:0005096; C:GO:0005622; C:GO:0005737; P:GO:0007165; P:GO:0035556; P:GO:0043087; P:GO:0043547; F:GO:0046872; P:GO:0051056	F:GTPase activator activity; C:intracellular; C:cytoplasm; P:signal transduction; P:intracellular signal transduction; P:regulation of GTPase activity; P:positive regulation of GTPase activity; F:metal ion binding; P:regulation of small GTPase mediated signal transduction	NA	NA	IPR008936 (G3DSA:1.10.555.GENE3D); IPR000198 (PROSITE_PROFILES); IPR008936 (SUPERFAMILY)	P:GO:0007165	P:signal transduction
170466-ORF3	beta-chimaerin isoform X2	130	20	1.78632e-16	76.09	11	F:GO:0005085; F:GO:0005096; C:GO:0005622; C:GO:0005737; P:GO:0007165; P:GO:0007264; P:GO:0035556; P:GO:0043087; P:GO:0043547; F:GO:0046872; P:GO:0051056	F:guanyl-nucleotide exchange factor activity; F:GTPase activator activity; C:intracellular; C:cytoplasm; P:signal transduction; P:small GTPase mediated signal transduction; P:intracellular signal transduction; P:regulation of GTPase activity; P:positive regulation of GTPase activity; F:metal ion binding; P:regulation of small GTPase mediated signal transduction	NA	NA	IPR008936 (G3DSA:1.10.555.GENE3D); IPR000198 (PFAM); PTHR23176:SF48 (PANTHER); PTHR23176 (PANTHER); IPR000198 (PROSITE_PROFILES); IPR008936 (SUPERFAMILY)	P:GO:0007165	P:signal transduction
261898-ORF1	betaine-aldehyde dehydrogenase	150	20	1.26774e-09	85.6	8	F:GO:0004029; P:GO:0008152; F:GO:0008802; F:GO:0016491; F:GO:0016620; P:GO:0019285; F:GO:0046872; P:GO:0055114	F:aldehyde dehydrogenase (NAD) activity; P:metabolic process; F:betaine-aldehyde dehydrogenase activity; F:oxidoreductase activity; F:oxidoreductase activity, acting on the aldehyde or oxo group of donors, NAD or NADP as acceptor; P:glycine betaine biosynthetic process from choline; F:metal ion binding; P:oxidation-reduction process	NA	NA	IPR016163 (G3DSA:3.40.309.GENE3D); IPR016161 (SUPERFAMILY)	P:GO:0008152; F:GO:0016491; F:GO:0016620; P:GO:0055114	P:metabolic process; F:oxidoreductase activity; F:oxidoreductase activity, acting on the aldehyde or oxo group of donors, NAD or NADP as acceptor; P:oxidation-reduction process
261898-ORF2	betaine-aldehyde dehydrogenase	144	20	1.16001e-09	85.67	8	F:GO:0004029; P:GO:0008152; F:GO:0008802; F:GO:0016491; F:GO:0016620; P:GO:0019285; F:GO:0046872; P:GO:0055114	F:aldehyde dehydrogenase (NAD) activity; P:metabolic process; F:betaine-aldehyde dehydrogenase activity; F:oxidoreductase activity; F:oxidoreductase activity, acting on the aldehyde or oxo group of donors, NAD or NADP as acceptor; P:glycine betaine biosynthetic process from choline; F:metal ion binding; P:oxidation-reduction process	NA	NA	IPR016163 (G3DSA:3.40.309.GENE3D); IPR016161 (SUPERFAMILY)	P:GO:0008152; F:GO:0016491; F:GO:0016620; P:GO:0055114	P:metabolic process; F:oxidoreductase activity; F:oxidoreductase activity, acting on the aldehyde or oxo group of donors, NAD or NADP as acceptor; P:oxidation-reduction process
261898-ORF3	betaine-aldehyde dehydrogenase	137	20	1.0141e-09	86.82	8	F:GO:0004029; P:GO:0008152; F:GO:0008802; F:GO:0016491; F:GO:0016620; P:GO:0019285; F:GO:0046872; P:GO:0055114	F:aldehyde dehydrogenase (NAD) activity; P:metabolic process; F:betaine-aldehyde dehydrogenase activity; F:oxidoreductase activity; F:oxidoreductase activity, acting on the aldehyde or oxo group of donors, NAD or NADP as acceptor; P:glycine betaine biosynthetic process from choline; F:metal ion binding; P:oxidation-reduction process	NA	NA	no IPS match	no IPS match	no IPS match
261898-ORF4	betaine-aldehyde dehydrogenase	133	20	9.69349e-10	86.82	8	F:GO:0004029; P:GO:0008152; F:GO:0008802; F:GO:0016491; F:GO:0016620; P:GO:0019285; F:GO:0046872; P:GO:0055114	F:aldehyde dehydrogenase (NAD) activity; P:metabolic process; F:betaine-aldehyde dehydrogenase activity; F:oxidoreductase activity; F:oxidoreductase activity, acting on the aldehyde or oxo group of donors, NAD or NADP as acceptor; P:glycine betaine biosynthetic process from choline; F:metal ion binding; P:oxidation-reduction process	NA	NA	mobidb-lite (MOBIDB_LITE)	no GO terms	no GO terms
236261-ORF1	Betaine--homocysteine S-methyltransferase 1	155	1	0.000599723	65.91	4	F:GO:0008168; C:GO:0016021; P:GO:0032259; F:GO:0046872	F:methyltransferase activity; C:integral component of membrane; P:methylation; F:metal ion binding	NA	NA	no IPS match	no IPS match	no IPS match
154779-ORF1	betaine--homocysteine S-methyltransferase 1-like	153	20	2.00211e-13	76.09	5	C:GO:0005737; F:GO:0008270; P:GO:0009086; P:GO:0032259; F:GO:0047150	C:cytoplasm; F:zinc ion binding; P:methionine biosynthetic process; P:methylation; F:betaine-homocysteine S-methyltransferase activity	EC:2.1.1.5	Betaine--homocysteine S-methyltransferase	no IPS match	no IPS match	no IPS match
154779-ORF2	betaine--homocysteine S-methyltransferase 1-like	147	20	1.95509e-13	76.14	5	C:GO:0005737; F:GO:0008270; P:GO:0009086; P:GO:0032259; F:GO:0047150	C:cytoplasm; F:zinc ion binding; P:methionine biosynthetic process; P:methylation; F:betaine-homocysteine S-methyltransferase activity	EC:2.1.1.5	Betaine--homocysteine S-methyltransferase	no IPS match	no IPS match	no IPS match
92783-ORF1	betaine--homocysteine S-methyltransferase 1-like	150	20	2.52575e-20	85.55	12	F:GO:0005506; C:GO:0005737; F:GO:0008168; F:GO:0008270; P:GO:0009086; F:GO:0016705; F:GO:0016740; F:GO:0020037; P:GO:0032259; F:GO:0046872; F:GO:0047150; P:GO:0055114	F:iron ion binding; C:cytoplasm; F:methyltransferase activity; F:zinc ion binding; P:methionine biosynthetic process; F:oxidoreductase activity, acting on paired donors, with incorporation or reduction of molecular oxygen; F:transferase activity; F:heme binding; P:methylation; F:metal ion binding; F:betaine-homocysteine S-methyltransferase activity; P:oxidation-reduction process	NA	NA	IPR036589 (G3DSA:3.20.20.GENE3D); IPR036589 (SUPERFAMILY)	no GO terms	no GO terms
92783-ORF2	betaine--homocysteine S-methyltransferase 1-like	144	20	7.34255e-20	85.24	12	F:GO:0005506; C:GO:0005737; F:GO:0008168; F:GO:0008270; P:GO:0009086; F:GO:0016705; F:GO:0016740; F:GO:0020037; P:GO:0032259; F:GO:0046872; F:GO:0047150; P:GO:0055114	F:iron ion binding; C:cytoplasm; F:methyltransferase activity; F:zinc ion binding; P:methionine biosynthetic process; F:oxidoreductase activity, acting on paired donors, with incorporation or reduction of molecular oxygen; F:transferase activity; F:heme binding; P:methylation; F:metal ion binding; F:betaine-homocysteine S-methyltransferase activity; P:oxidation-reduction process	NA	NA	IPR036589 (G3DSA:3.20.20.GENE3D); IPR036589 (SUPERFAMILY)	no GO terms	no GO terms
92783-ORF3	betaine--homocysteine S-methyltransferase 1-like	111	20	1.14455e-12	90.13	12	F:GO:0005506; C:GO:0005737; F:GO:0008168; F:GO:0008270; P:GO:0009086; F:GO:0016705; F:GO:0016740; F:GO:0020037; P:GO:0032259; F:GO:0046872; F:GO:0047150; P:GO:0055114	F:iron ion binding; C:cytoplasm; F:methyltransferase activity; F:zinc ion binding; P:methionine biosynthetic process; F:oxidoreductase activity, acting on paired donors, with incorporation or reduction of molecular oxygen; F:transferase activity; F:heme binding; P:methylation; F:metal ion binding; F:betaine-homocysteine S-methyltransferase activity; P:oxidation-reduction process	NA	NA	no IPS match	no IPS match	no IPS match
92783-ORF4	betaine--homocysteine S-methyltransferase 1-like	123	20	7.05228e-15	85.37	5	C:GO:0005737; F:GO:0008270; P:GO:0009086; P:GO:0032259; F:GO:0047150	C:cytoplasm; F:zinc ion binding; P:methionine biosynthetic process; P:methylation; F:betaine-homocysteine S-methyltransferase activity	EC:2.1.1.5	Betaine--homocysteine S-methyltransferase	no IPS match	no IPS match	no IPS match
63816-ORF1	beta-parvin-like isoform X2	147	4	1.64787e-08	96.3	3	F:GO:0003779; P:GO:0007155; P:GO:0031532	F:actin binding; P:cell adhesion; P:actin cytoskeleton reorganization	NA	NA	no IPS match	no IPS match	no IPS match
98091-ORF1	beta-sarcoglycan	151	20	3.41026e-15	83.82	5	P:GO:0007517; C:GO:0016012; C:GO:0016020; C:GO:0016021; P:GO:0061024	P:muscle organ development; C:sarcoglycan complex; C:membrane; C:integral component of membrane; P:membrane organization	NA	NA	mobidb-lite (MOBIDB_LITE); mobidb-lite (MOBIDB_LITE)	no GO terms	no GO terms
197291-ORF3	bifunctional ATP-dependent dihydroxyacetone kinase/FAD-AMP lyase (cyclizing)	101	5	9.61552e-06	91.79	4	F:GO:0004371; P:GO:0006071; F:GO:0016301; P:GO:0016310	F:glycerone kinase activity; P:glycerol metabolic process; F:kinase activity; P:phosphorylation	NA	NA	IPR036117 (G3DSA:1.25.40.GENE3D); mobidb-lite (MOBIDB_LITE); IPR004007 (PROSITE_PROFILES); IPR036117 (SUPERFAMILY)	F:GO:0004371; P:GO:0006071	F:glycerone kinase activity; P:glycerol metabolic process
312491-ORF1	bifunctional glutamate/proline--tRNA ligase	171	20	6.85261e-12	97.08	14	F:GO:0000166; F:GO:0003676; F:GO:0004812; F:GO:0004818; F:GO:0004827; F:GO:0005524; C:GO:0005737; P:GO:0006412; P:GO:0006418; P:GO:0006424; P:GO:0006433; F:GO:0016874; C:GO:0017101; P:GO:0043039	F:nucleotide binding; F:nucleic acid binding; F:aminoacyl-tRNA ligase activity; F:glutamate-tRNA ligase activity; F:proline-tRNA ligase activity; F:ATP binding; C:cytoplasm; P:translation; P:tRNA aminoacylation for protein translation; P:glutamyl-tRNA aminoacylation; P:prolyl-tRNA aminoacylation; F:ligase activity; C:aminoacyl-tRNA synthetase multienzyme complex; P:tRNA aminoacylation	NA	NA	PTHR43382:SF1 (PANTHER); PTHR43382 (PANTHER)	no GO terms	no GO terms
312491-ORF4	bifunctional glutamate/proline--tRNA ligase	138	1	7.54219e-05	82.14	NA	NA	NA	NA	NA	no IPS match	no IPS match	no IPS match
312491-ORF5	bifunctional glutamate/proline--tRNA ligase	135	1	0.000497624	81.48	NA	NA	NA	NA	NA	no IPS match	no IPS match	no IPS match
312491-ORF6	bifunctional glutamate/proline--tRNA ligase isoform X2	110	20	8.40455e-13	96.39	13	F:GO:0000166; F:GO:0003676; F:GO:0004812; F:GO:0004818; F:GO:0004827; F:GO:0005524; C:GO:0005737; P:GO:0006412; P:GO:0006418; P:GO:0006424; P:GO:0006433; F:GO:0016874; P:GO:0043039	F:nucleotide binding; F:nucleic acid binding; F:aminoacyl-tRNA ligase activity; F:glutamate-tRNA ligase activity; F:proline-tRNA ligase activity; F:ATP binding; C:cytoplasm; P:translation; P:tRNA aminoacylation for protein translation; P:glutamyl-tRNA aminoacylation; P:prolyl-tRNA aminoacylation; F:ligase activity; P:tRNA aminoacylation	NA	NA	PTHR43382:SF1 (PANTHER); PTHR43382 (PANTHER)	no GO terms	no GO terms
312491-ORF2	bifunctional glutamate/proline--tRNA ligase-like	156	20	1.13082e-08	96.92	14	F:GO:0000166; F:GO:0003676; F:GO:0004812; F:GO:0004818; F:GO:0004827; F:GO:0005524; C:GO:0005737; P:GO:0006412; P:GO:0006418; P:GO:0006424; P:GO:0006433; F:GO:0016874; C:GO:0017101; P:GO:0043039	F:nucleotide binding; F:nucleic acid binding; F:aminoacyl-tRNA ligase activity; F:glutamate-tRNA ligase activity; F:proline-tRNA ligase activity; F:ATP binding; C:cytoplasm; P:translation; P:tRNA aminoacylation for protein translation; P:glutamyl-tRNA aminoacylation; P:prolyl-tRNA aminoacylation; F:ligase activity; C:aminoacyl-tRNA synthetase multienzyme complex; P:tRNA aminoacylation	NA	NA	no IPS match	no IPS match	no IPS match
312491-ORF3	bifunctional glutamate/proline--tRNA ligase-like	147	20	2.77297e-06	96.35	14	F:GO:0000166; F:GO:0003676; F:GO:0004812; F:GO:0004818; F:GO:0004827; F:GO:0005524; C:GO:0005737; P:GO:0006412; P:GO:0006418; P:GO:0006424; P:GO:0006433; F:GO:0016874; C:GO:0017101; P:GO:0043039	F:nucleotide binding; F:nucleic acid binding; F:aminoacyl-tRNA ligase activity; F:glutamate-tRNA ligase activity; F:proline-tRNA ligase activity; F:ATP binding; C:cytoplasm; P:translation; P:tRNA aminoacylation for protein translation; P:glutamyl-tRNA aminoacylation; P:prolyl-tRNA aminoacylation; F:ligase activity; C:aminoacyl-tRNA synthetase multienzyme complex; P:tRNA aminoacylation	NA	NA	no IPS match	no IPS match	no IPS match
272694-ORF3	bifunctional lysine-specific demethylase and histidyl-hydroxylase NO66 isoform X1	117	1	0.000965324	91.3	NA	NA	NA	NA	NA	no IPS match	no IPS match	no IPS match
23723-ORF1	bifunctional UDP-N-acetylglucosamine 2-epimerase/N-acetylmannosamine kinase isoform X1	129	20	3.09432e-19	91.23	20	F:GO:0000166; F:GO:0003824; F:GO:0004553; F:GO:0005515; F:GO:0005524; C:GO:0005737; C:GO:0005829; P:GO:0006045; P:GO:0006047; P:GO:0006054; P:GO:0007155; P:GO:0008152; F:GO:0008761; F:GO:0009384; F:GO:0016301; P:GO:0016310; F:GO:0016740; F:GO:0016787; P:GO:0046835; F:GO:0046872	F:nucleotide binding; F:catalytic activity; F:hydrolase activity, hydrolyzing O-glycosyl compounds; F:protein binding; F:ATP binding; C:cytoplasm; C:cytosol; P:N-acetylglucosamine biosynthetic process; P:UDP-N-acetylglucosamine metabolic process; P:N-acetylneuraminate metabolic process; P:cell adhesion; P:metabolic process; F:UDP-N-acetylglucosamine 2-epimerase activity; F:N-acylmannosamine kinas…	NA	NA	G3DSA:3.30.420.40 (GENE3D); IPR000600 (PFAM); IPR000600 (PANTHER); PTHR18964:SF149 (PANTHER); SSF53067 (SUPERFAMILY)	no GO terms	no GO terms
23723-ORF4	bifunctional UDP-N-acetylglucosamine 2-epimerase/N-acetylmannosamine kinase isoform X1	105	20	1.08321e-11	88.61	20	F:GO:0000166; F:GO:0003824; F:GO:0004553; F:GO:0005515; F:GO:0005524; C:GO:0005737; C:GO:0005829; P:GO:0006045; P:GO:0006047; P:GO:0006054; P:GO:0007155; P:GO:0008152; F:GO:0008761; F:GO:0009384; F:GO:0016301; P:GO:0016310; F:GO:0016740; F:GO:0016787; P:GO:0046835; F:GO:0046872	F:nucleotide binding; F:catalytic activity; F:hydrolase activity, hydrolyzing O-glycosyl compounds; F:protein binding; F:ATP binding; C:cytoplasm; C:cytosol; P:N-acetylglucosamine biosynthetic process; P:UDP-N-acetylglucosamine metabolic process; P:N-acetylneuraminate metabolic process; P:cell adhesion; P:metabolic process; F:UDP-N-acetylglucosamine 2-epimerase activity; F:N-acylmannosamine kinas…	NA	NA	G3DSA:3.30.420.40 (GENE3D); IPR000600 (PFAM); SSF53067 (SUPERFAMILY)	no GO terms	no GO terms
23723-ORF2	bifunctional UDP-N-acetylglucosamine 2-epimerase/N-acetylmannosamine kinase isoform X3	120	20	5.15153e-17	85.72	8	F:GO:0004553; P:GO:0006047; F:GO:0008761; F:GO:0016301; P:GO:0016310; P:GO:0040011; P:GO:0043009; P:GO:0048747	F:hydrolase activity, hydrolyzing O-glycosyl compounds; P:UDP-N-acetylglucosamine metabolic process; F:UDP-N-acetylglucosamine 2-epimerase activity; F:kinase activity; P:phosphorylation; P:locomotion; P:chordate embryonic development; P:muscle fiber development	NA	NA	IPR000600 (PFAM); G3DSA:3.30.420.40 (GENE3D); IPR000600 (PANTHER); PTHR18964:SF149 (PANTHER); SSF53067 (SUPERFAMILY)	no GO terms	no GO terms
23723-ORF3	bifunctional UDP-N-acetylglucosamine 2-epimerase/N-acetylmannosamine kinase isoform X3	159	20	3.07485e-24	87.58	20	F:GO:0000166; F:GO:0003824; F:GO:0004553; F:GO:0005515; F:GO:0005524; C:GO:0005737; C:GO:0005829; P:GO:0006045; P:GO:0006047; P:GO:0006054; P:GO:0007155; P:GO:0008152; F:GO:0008761; F:GO:0009384; F:GO:0016301; P:GO:0016310; F:GO:0016740; F:GO:0016787; P:GO:0046835; F:GO:0046872	F:nucleotide binding; F:catalytic activity; F:hydrolase activity, hydrolyzing O-glycosyl compounds; F:protein binding; F:ATP binding; C:cytoplasm; C:cytosol; P:N-acetylglucosamine biosynthetic process; P:UDP-N-acetylglucosamine metabolic process; P:N-acetylneuraminate metabolic process; P:cell adhesion; P:metabolic process; F:UDP-N-acetylglucosamine 2-epimerase activity; F:N-acylmannosamine kinas…	NA	NA	G3DSA:3.30.420.40 (GENE3D); IPR000600 (PFAM); IPR000600 (PANTHER); SSF53067 (SUPERFAMILY)	no GO terms	no GO terms
262030-ORF2	bile acid receptor	111	2	4.29898e-07	87.88	8	F:GO:0003677; F:GO:0003700; C:GO:0005634; P:GO:0006351; P:GO:0006355; F:GO:0008270; F:GO:0043565; F:GO:0046872	F:DNA binding; F:DNA-binding transcription factor activity; C:nucleus; P:transcription, DNA-templated; P:regulation of transcription, DNA-templated; F:zinc ion binding; F:sequence-specific DNA binding; F:metal ion binding	NA	NA	IPR001628 (PFAM); IPR013088 (G3DSA:3.30.50.GENE3D); SSF57716 (SUPERFAMILY)	F:GO:0003700; C:GO:0005634; P:GO:0006355; F:GO:0008270; F:GO:0043565	F:DNA-binding transcription factor activity; C:nucleus; P:regulation of transcription, DNA-templated; F:zinc ion binding; F:sequence-specific DNA binding
181263-ORF1	bile acid-CoA:amino acid N-acyltransferase isoform X2	160	5	1.4455e-15	87	NA	NA	NA	NA	NA	IPR014940 (PFAM)	no GO terms	no GO terms
181263-ORF2	bile acid-CoA:amino acid N-acyltransferase isoform X2	130	7	9.33305e-16	82.62	NA	NA	NA	NA	NA	IPR014940 (PFAM)	no GO terms	no GO terms
181263-ORF3	bile acid-CoA:amino acid N-acyltransferase isoform X2	111	7	2.40115e-13	83.83	NA	NA	NA	NA	NA	IPR014940 (PFAM)	no GO terms	no GO terms
81114-ORF1	bile acid-CoA:amino acid N-acyltransferase isoform X2	158	5	4.02368e-11	87.41	NA	NA	NA	NA	NA	IPR014940 (PFAM)	no GO terms	no GO terms
81114-ORF2	bile acid-CoA:amino acid N-acyltransferase isoform X2	110	7	1.96918e-11	82.91	NA	NA	NA	NA	NA	IPR014940 (PFAM)	no GO terms	no GO terms
24034-ORF5	blue (type1) copper domain-containing protein	226	20	7.02275e-19	65.7	3	F:GO:0005507; F:GO:0009055; P:GO:0022900	F:copper ion binding; F:electron transfer activity; P:electron transport chain	NA	NA	IPR003410 (PFAM); PTHR24273 (PANTHER); IPR003410 (PROSITE_PROFILES)	no GO terms	no GO terms
24034-ORF6	blue (type1) copper domain-containing protein	223	20	7.42089e-19	65.68	3	F:GO:0005507; F:GO:0009055; P:GO:0022900	F:copper ion binding; F:electron transfer activity; P:electron transport chain	NA	NA	IPR003410 (PFAM); mobidb-lite (MOBIDB_LITE); PTHR24273 (PANTHER); IPR003410 (PROSITE_PROFILES)	no GO terms	no GO terms
316301-ORF7	blue (type1) copper domain-containing protein	208	20	2.81013e-18	67.16	9	F:GO:0003993; F:GO:0005507; F:GO:0005509; F:GO:0009055; C:GO:0016020; C:GO:0016021; P:GO:0016311; P:GO:0022900; F:GO:0046872	F:acid phosphatase activity; F:copper ion binding; F:calcium ion binding; F:electron transfer activity; C:membrane; C:integral component of membrane; P:dephosphorylation; P:electron transport chain; F:metal ion binding	NA	NA	IPR003410 (PFAM); mobidb-lite (MOBIDB_LITE); PTHR24273 (PANTHER); IPR003410 (PROSITE_PROFILES)	no GO terms	no GO terms
93524-ORF1	blue (type1) copper domain-containing protein	160	14	1.24744e-11	69.1	3	F:GO:0005507; F:GO:0009055; P:GO:0022900	F:copper ion binding; F:electron transfer activity; P:electron transport chain	NA	NA	no IPS match	no IPS match	no IPS match
299685-ORF6	BQ2448_2358	168	17	3.23845e-07	66.26	3	F:GO:0003676; F:GO:0004523; P:GO:0090502	F:nucleic acid binding; F:RNA-DNA hybrid ribonuclease activity; P:RNA phosphodiester bond hydrolysis, endonucleolytic	EC:3.1.30; EC:3.1.26; EC:3.1.26.4	Acting on ester bonds; Acting on ester bonds; Ribonuclease H	no IPS match	no IPS match	no IPS match
299685-ORF82	BQ2448_2358	123	8	5.97451e-06	70.88	3	F:GO:0003676; F:GO:0004523; P:GO:0090502	F:nucleic acid binding; F:RNA-DNA hybrid ribonuclease activity; P:RNA phosphodiester bond hydrolysis, endonucleolytic	EC:3.1.30; EC:3.1.26; EC:3.1.26.4	Acting on ester bonds; Acting on ester bonds; Ribonuclease H	no IPS match	no IPS match	no IPS match
259423-ORF3	branchpoint-bridging protein	131	1	0.000422134	65.91	NA	NA	NA	NA	NA	no IPS match	no IPS match	no IPS match
300118-ORF21	branchpoint-bridging protein	165	5	4.26266e-05	61.68	NA	NA	NA	NA	NA	no IPS match	no IPS match	no IPS match
319106-ORF4	branchpoint-bridging protein	165	5	4.26266e-05	61.68	NA	NA	NA	NA	NA	no IPS match	no IPS match	no IPS match
112596-ORF1	breast cancer type 2 susceptibility protein	153	1	6.63467e-06	69.77	NA	NA	NA	NA	NA	no IPS match	no IPS match	no IPS match
117881-ORF1	breast cancer type 2 susceptibility protein	128	5	3.38984e-05	71.79	2	F:GO:0005198; C:GO:0005882	F:structural molecule activity; C:intermediate filament	NA	NA	no IPS match	no IPS match	no IPS match
173774-ORF1	breast cancer type 2 susceptibility protein	153	3	1.65083e-05	72.47	2	F:GO:0005198; C:GO:0005882	F:structural molecule activity; C:intermediate filament	NA	NA	mobidb-lite (MOBIDB_LITE); mobidb-lite (MOBIDB_LITE)	no GO terms	no GO terms
213529-ORF1	breast cancer type 2 susceptibility protein	122	4	4.53021e-06	71.42	2	F:GO:0005198; C:GO:0005882	F:structural molecule activity; C:intermediate filament	NA	NA	mobidb-lite (MOBIDB_LITE)	no GO terms	no GO terms
251370-ORF2	breast cancer type 2 susceptibility protein	130	2	1.23589e-05	75.88	NA	NA	NA	NA	NA	mobidb-lite (MOBIDB_LITE)	no GO terms	no GO terms
277197-ORF1	breast cancer type 2 susceptibility protein	154	1	0.000195509	66.04	NA	NA	NA	NA	NA	mobidb-lite (MOBIDB_LITE)	no GO terms	no GO terms
300041-ORF20	breast cancer type 2 susceptibility protein	555	1	0.000567732	67.92	NA	NA	NA	NA	NA	no IPS match	no IPS match	no IPS match
300041-ORF22	breast cancer type 2 susceptibility protein	510	1	0.000517979	67.92	NA	NA	NA	NA	NA	no IPS match	no IPS match	no IPS match
300041-ORF23	breast cancer type 2 susceptibility protein	471	2	0.000486814	63.43	NA	NA	NA	NA	NA	no IPS match	no IPS match	no IPS match
300041-ORF24	breast cancer type 2 susceptibility protein	405	2	0.000237682	63.43	NA	NA	NA	NA	NA	no IPS match	no IPS match	no IPS match
300041-ORF25	breast cancer type 2 susceptibility protein	363	2	0.000159697	63.43	NA	NA	NA	NA	NA	no IPS match	no IPS match	no IPS match
300041-ORF26	breast cancer type 2 susceptibility protein	348	2	0.000148375	63.43	NA	NA	NA	NA	NA	no IPS match	no IPS match	no IPS match
300041-ORF27	breast cancer type 2 susceptibility protein	339	2	0.000338031	68.86	NA	NA	NA	NA	NA	no IPS match	no IPS match	no IPS match
7356-ORF1	breast cancer type 2 susceptibility protein	178	2	3.15809e-06	73.21	2	F:GO:0005198; C:GO:0005882	F:structural molecule activity; C:intermediate filament	NA	NA	mobidb-lite (MOBIDB_LITE); mobidb-lite (MOBIDB_LITE)	no GO terms	no GO terms
74825-ORF1	breast cancer type 2 susceptibility protein	156	1	1.6671e-05	81.82	NA	NA	NA	NA	NA	mobidb-lite (MOBIDB_LITE); mobidb-lite (MOBIDB_LITE)	no GO terms	no GO terms
8625-ORF1	breast cancer type 2 susceptibility protein	250	1	0.000284718	50.82	NA	NA	NA	NA	NA	no IPS match	no IPS match	no IPS match
8625-ORF2	breast cancer type 2 susceptibility protein	244	1	0.000346574	50.82	NA	NA	NA	NA	NA	no IPS match	no IPS match	no IPS match
238918-ORF1	Bridging integrator 2	120	12	1.26251e-11	79.94	5	F:GO:0004252; C:GO:0005737; P:GO:0006508; C:GO:0016020; C:GO:0016021	F:serine-type endopeptidase activity; C:cytoplasm; P:proteolysis; C:membrane; C:integral component of membrane	NA	NA	IPR027267 (G3DSA:1.20.1270.GENE3D); IPR027267 (SUPERFAMILY)	no GO terms	no GO terms
236894-ORF1	bridging integrator 3	144	20	1.69385e-13	86.64	4	C:GO:0005737; C:GO:0016020; C:GO:0016021; F:GO:0019904	C:cytoplasm; C:membrane; C:integral component of membrane; F:protein domain specific binding	NA	NA	Coil (COILS); IPR027267 (G3DSA:1.20.1270.GENE3D); PTHR44435 (PANTHER); IPR027267 (SUPERFAMILY)	no GO terms	no GO terms
236894-ORF2	bridging integrator 3	124	20	1.31703e-13	84.16	4	C:GO:0005737; C:GO:0016020; C:GO:0016021; F:GO:0019904	C:cytoplasm; C:membrane; C:integral component of membrane; F:protein domain specific binding	NA	NA	Coil (COILS); IPR027267 (G3DSA:1.20.1270.GENE3D); PTHR44435 (PANTHER); IPR027267 (SUPERFAMILY)	no GO terms	no GO terms
236894-ORF3	bridging integrator 3	105	20	5.32479e-10	86.21	4	C:GO:0005737; C:GO:0016020; C:GO:0016021; F:GO:0019904	C:cytoplasm; C:membrane; C:integral component of membrane; F:protein domain specific binding	NA	NA	Coil (COILS); IPR027267 (SUPERFAMILY)	no GO terms	no GO terms
236894-ORF4	bridging integrator 3	134	20	1.13715e-11	86.55	4	C:GO:0005737; C:GO:0016020; C:GO:0016021; F:GO:0019904	C:cytoplasm; C:membrane; C:integral component of membrane; F:protein domain specific binding	NA	NA	Coil (COILS); IPR027267 (G3DSA:1.20.1270.GENE3D); PTHR44435 (PANTHER); IPR027267 (SUPERFAMILY)	no GO terms	no GO terms
236894-ORF5	bridging integrator 3	113	20	3.7482e-08	86.61	4	C:GO:0005737; C:GO:0016020; C:GO:0016021; F:GO:0019904	C:cytoplasm; C:membrane; C:integral component of membrane; F:protein domain specific binding	NA	NA	no IPS match	no IPS match	no IPS match
215305-ORF2	bridging integrator 3-like	117	5	2.54518e-13	88.37	2	C:GO:0005737; F:GO:0019904	C:cytoplasm; F:protein domain specific binding	NA	NA	no IPS match	no IPS match	no IPS match
215305-ORF3	bridging integrator 3-like	120	5	2.54763e-13	88.37	2	C:GO:0005737; F:GO:0019904	C:cytoplasm; F:protein domain specific binding	NA	NA	no IPS match	no IPS match	no IPS match
215305-ORF4	bridging integrator 3-like	105	5	7.01626e-09	94.07	2	C:GO:0005737; F:GO:0019904	C:cytoplasm; F:protein domain specific binding	NA	NA	no IPS match	no IPS match	no IPS match
80064-ORF4	broad-complex core protein isoforms 1/2/3/4/5-like isoform X12	120	20	3.96348e-08	71.01	3	F:GO:0003676; C:GO:0005634; F:GO:0008270	F:nucleic acid binding; C:nucleus; F:zinc ion binding	NA	NA	G3DSA:3.30.160.60 (GENE3D); G3DSA:3.30.160.60 (GENE3D); IPR013087 (PROSITE_PATTERNS); IPR013087 (PROSITE_PROFILES); IPR036236 (SUPERFAMILY)	F:GO:0003676	F:nucleic acid binding
323691-ORF26	Bromodomain and WD repeat-containing protein 2	258	20	1.59494e-23	56.95	5	F:GO:0004672; F:GO:0005524; P:GO:0006468; C:GO:0016020; C:GO:0016021	F:protein kinase activity; F:ATP binding; P:protein phosphorylation; C:membrane; C:integral component of membrane	NA	NA	mobidb-lite (MOBIDB_LITE)	no GO terms	no GO terms
323691-ORF28	Bromodomain and WD repeat-containing protein 2	228	20	5.75938e-20	57.56	2	C:GO:0016020; C:GO:0016021	C:membrane; C:integral component of membrane	NA	NA	mobidb-lite (MOBIDB_LITE)	no GO terms	no GO terms
323691-ORF29	Bromodomain and WD repeat-containing protein 2	186	20	6.28741e-16	60.67	3	F:GO:0004672; F:GO:0005524; P:GO:0006468	F:protein kinase activity; F:ATP binding; P:protein phosphorylation	NA	NA	mobidb-lite (MOBIDB_LITE)	no GO terms	no GO terms
323691-ORF31	Bromodomain and WD repeat-containing protein 2	342	20	1.26301e-37	60.11	NA	NA	NA	NA	NA	mobidb-lite (MOBIDB_LITE); mobidb-lite (MOBIDB_LITE)	no GO terms	no GO terms
323691-ORF32	Bromodomain and WD repeat-containing protein 2	339	20	3.30429e-37	60.11	NA	NA	NA	NA	NA	mobidb-lite (MOBIDB_LITE); mobidb-lite (MOBIDB_LITE)	no GO terms	no GO terms
323691-ORF33	Bromodomain and WD repeat-containing protein 2	300	20	5.30728e-31	61.73	NA	NA	NA	NA	NA	mobidb-lite (MOBIDB_LITE); mobidb-lite (MOBIDB_LITE)	no GO terms	no GO terms
323691-ORF74	Bromodomain and WD repeat-containing protein 2	534	20	9.36225e-58	56.19	6	F:GO:0000981; F:GO:0003676; C:GO:0005634; P:GO:0006355; P:GO:0006357; P:GO:0040034	F:DNA-binding transcription factor activity, RNA polymerase II-specific; F:nucleic acid binding; C:nucleus; P:regulation of transcription, DNA-templated; P:regulation of transcription by RNA polymerase II; P:regulation of development, heterochronic	NA	NA	no IPS match	no IPS match	no IPS match
323691-ORF75	Bromodomain and WD repeat-containing protein 2	477	20	3.35027e-46	56.11	6	F:GO:0000981; F:GO:0003676; C:GO:0005634; P:GO:0006355; P:GO:0006357; P:GO:0040034	F:DNA-binding transcription factor activity, RNA polymerase II-specific; F:nucleic acid binding; C:nucleus; P:regulation of transcription, DNA-templated; P:regulation of transcription by RNA polymerase II; P:regulation of development, heterochronic	NA	NA	no IPS match	no IPS match	no IPS match
323691-ORF76	Bromodomain and WD repeat-containing protein 2	474	20	7.69207e-46	56.32	NA	NA	NA	NA	NA	no IPS match	no IPS match	no IPS match
323691-ORF77	Bromodomain and WD repeat-containing protein 2	465	20	9.39662e-45	56.46	NA	NA	NA	NA	NA	no IPS match	no IPS match	no IPS match
323691-ORF82	Bromodomain and WD repeat-containing protein 2	345	20	1.64393e-30	54.22	5	F:GO:0004672; F:GO:0005524; P:GO:0006468; C:GO:0016020; C:GO:0016021	F:protein kinase activity; F:ATP binding; P:protein phosphorylation; C:membrane; C:integral component of membrane	NA	NA	mobidb-lite (MOBIDB_LITE); mobidb-lite (MOBIDB_LITE)	no GO terms	no GO terms
279728-ORF1	bromodomain-containing protein 7-like	130	2	2.57455e-19	97.67	NA	NA	NA	NA	NA	mobidb-lite (MOBIDB_LITE); mobidb-lite (MOBIDB_LITE)	no GO terms	no GO terms
279728-ORF2	bromodomain-containing protein 7-like	118	2	1.55518e-16	100	NA	NA	NA	NA	NA	mobidb-lite (MOBIDB_LITE); mobidb-lite (MOBIDB_LITE)	no GO terms	no GO terms
321109-ORF1	BTB/POZ domain-containing protein KCTD1 isoform X1	187	20	5.88656e-26	67.66	5	F:GO:0003677; P:GO:0006310; P:GO:0015074; C:GO:0031966; P:GO:0051607	F:DNA binding; P:DNA recombination; P:DNA integration; C:mitochondrial membrane; P:defense response to virus	NA	NA	no IPS match	no IPS match	no IPS match
321109-ORF2	BTB/POZ domain-containing protein KCTD1 isoform X1	181	20	3.1214e-25	68.81	5	F:GO:0003677; P:GO:0006310; P:GO:0015074; C:GO:0031966; P:GO:0051607	F:DNA binding; P:DNA recombination; P:DNA integration; C:mitochondrial membrane; P:defense response to virus	NA	NA	no IPS match	no IPS match	no IPS match
321109-ORF3	BTB/POZ domain-containing protein KCTD1 isoform X1	160	20	5.14306e-22	70.39	5	F:GO:0003677; P:GO:0006310; P:GO:0015074; C:GO:0031966; P:GO:0051607	F:DNA binding; P:DNA recombination; P:DNA integration; C:mitochondrial membrane; P:defense response to virus	NA	NA	no IPS match	no IPS match	no IPS match
321109-ORF4	BTB/POZ domain-containing protein KCTD1 isoform X1	151	20	7.04561e-20	71.58	5	F:GO:0003677; P:GO:0006310; P:GO:0015074; C:GO:0031966; P:GO:0051607	F:DNA binding; P:DNA recombination; P:DNA integration; C:mitochondrial membrane; P:defense response to virus	NA	NA	no IPS match	no IPS match	no IPS match
321109-ORF5	BTB/POZ domain-containing protein KCTD1 isoform X1	127	20	1.53931e-15	72.49	5	F:GO:0003677; P:GO:0006310; P:GO:0015074; C:GO:0031966; P:GO:0051607	F:DNA binding; P:DNA recombination; P:DNA integration; C:mitochondrial membrane; P:defense response to virus	NA	NA	no IPS match	no IPS match	no IPS match
44233-ORF10	BTB/POZ domain-containing protein KCTD1 isoform X1	159	20	1.25458e-07	65.41	7	F:GO:0003677; C:GO:0005739; P:GO:0006310; P:GO:0015074; C:GO:0031966; P:GO:0051260; P:GO:0051607	F:DNA binding; C:mitochondrion; P:DNA recombination; P:DNA integration; C:mitochondrial membrane; P:protein homooligomerization; P:defense response to virus	NA	NA	no IPS match	no IPS match	no IPS match
191219-ORF1	C2 domain-containing protein 3	150	2	1.99814e-10	74	NA	NA	NA	NA	NA	mobidb-lite (MOBIDB_LITE); mobidb-lite (MOBIDB_LITE)	no GO terms	no GO terms
202145-ORF1	C2 domain-containing protein 3	150	3	7.18905e-11	87.13	NA	NA	NA	NA	NA	no IPS match	no IPS match	no IPS match
276402-ORF2	C2 domain-containing protein 5	127	2	2.23222e-11	87.23	NA	NA	NA	NA	NA	mobidb-lite (MOBIDB_LITE)	no GO terms	no GO terms
276402-ORF3	C2 domain-containing protein 5	105	2	3.11447e-09	88.15	NA	NA	NA	NA	NA	mobidb-lite (MOBIDB_LITE)	no GO terms	no GO terms
203318-ORF1	CAAX prenyl protease 2	152	20	3.39348e-21	68.7	8	F:GO:0004197; F:GO:0004222; P:GO:0006508; F:GO:0008233; C:GO:0016020; C:GO:0016021; C:GO:0030176; P:GO:0071586	F:cysteine-type endopeptidase activity; F:metalloendopeptidase activity; P:proteolysis; F:peptidase activity; C:membrane; C:integral component of membrane; C:integral component of endoplasmic reticulum membrane; P:CAAX-box protein processing	NA	NA	no IPS match	no IPS match	no IPS match
203318-ORF2	CAAX prenyl protease 2	140	20	1.07416e-17	65.8	4	P:GO:0006508; F:GO:0008233; C:GO:0016020; C:GO:0016021	P:proteolysis; F:peptidase activity; C:membrane; C:integral component of membrane	NA	NA	no IPS match	no IPS match	no IPS match
150915-ORF2	cadherin EGF LAG seven-pass G-type receptor 2 isoform X1	132	11	6.47562e-06	94.67	NA	NA	NA	NA	NA	no IPS match	no IPS match	no IPS match
150915-ORF3	cadherin EGF LAG seven-pass G-type receptor 2 isoform X1	129	5	0.000117032	95.45	NA	NA	NA	NA	NA	no IPS match	no IPS match	no IPS match
150915-ORF1	cadherin EGF LAG seven-pass G-type receptor 2 isoform X5	150	11	8.51998e-06	94.67	NA	NA	NA	NA	NA	no IPS match	no IPS match	no IPS match
52988-ORF1	cadherin-23 isoform X1	178	20	4.32531e-19	62.73	10	F:GO:0005509; C:GO:0005886; P:GO:0007155; P:GO:0007156; P:GO:0007605; P:GO:0007626; C:GO:0016020; C:GO:0016021; C:GO:0032420; P:GO:0060122	F:calcium ion binding; C:plasma membrane; P:cell adhesion; P:homophilic cell adhesion via plasma membrane adhesion molecules; P:sensory perception of sound; P:locomotory behavior; C:membrane; C:integral component of membrane; C:stereocilium; P:inner ear receptor cell stereocilium organization	NA	NA	G3DSA:2.60.40.60 (GENE3D); PS50268 (PROSITE_PROFILES); cd11304 (CDD); IPR015919 (SUPERFAMILY)	F:GO:0005509; C:GO:0016020	F:calcium ion binding; C:membrane
90000-ORF1	cadherin-like protein 26	140	20	3.46883e-07	69.63	4	F:GO:0003676; F:GO:0003677; P:GO:0006310; P:GO:0015074	F:nucleic acid binding; F:DNA binding; P:DNA recombination; P:DNA integration	NA	NA	no IPS match	no IPS match	no IPS match
219427-ORF2	Cadherin-related tumor suppressor	102	10	0.000990989	67.86	6	F:GO:0005509; C:GO:0005886; P:GO:0007155; P:GO:0007156; C:GO:0016020; C:GO:0016021	F:calcium ion binding; C:plasma membrane; P:cell adhesion; P:homophilic cell adhesion via plasma membrane adhesion molecules; C:membrane; C:integral component of membrane	NA	NA	no IPS match	no IPS match	no IPS match
269322-ORF4	Cadherin-related tumor suppressor	138	20	6.19564e-08	73.9	4	F:GO:0005509; C:GO:0005886; P:GO:0007156; C:GO:0016021	F:calcium ion binding; C:plasma membrane; P:homophilic cell adhesion via plasma membrane adhesion molecules; C:integral component of membrane	NA	NA	PR00010 (PRINTS); IPR000742 (PFAM); G3DSA:2.10.25.10 (GENE3D); IPR013032 (PROSITE_PATTERNS); IPR000742 (PROSITE_PROFILES); cd00054 (CDD); SSF57196 (SUPERFAMILY)	no GO terms	no GO terms
133706-ORF2	calcineurin subunit B type 1	155	20	9.39854e-06	68.87	3	F:GO:0003677; P:GO:0006310; P:GO:0015074	F:DNA binding; P:DNA recombination; P:DNA integration	NA	NA	no IPS match	no IPS match	no IPS match
299414-ORF21	calcineurin subunit B type 1	231	20	1.02515e-11	64.7	5	F:GO:0003677; F:GO:0005198; C:GO:0005882; P:GO:0006310; P:GO:0015074	F:DNA binding; F:structural molecule activity; C:intermediate filament; P:DNA recombination; P:DNA integration	NA	NA	G3DSA:3.30.70.270 (GENE3D); G3DSA:3.10.10.10 (GENE3D); IPR000477 (PROSITE_PROFILES); SSF56672 (SUPERFAMILY)	no GO terms	no GO terms
300481-ORF1	calcineurin subunit B type 1	224	20	5.69641e-13	64.05	4	F:GO:0003676; F:GO:0003677; F:GO:0009007; P:GO:0032775	F:nucleic acid binding; F:DNA binding; F:site-specific DNA-methyltransferase (adenine-specific) activity; P:DNA methylation on adenine	NA	NA	G3DSA:3.30.70.270 (GENE3D); G3DSA:3.10.10.10 (GENE3D); IPR000477 (PROSITE_PROFILES); SSF56672 (SUPERFAMILY)	no GO terms	no GO terms
315300-ORF2	calcineurin subunit B type 1	108	13	7.99229e-05	70.56	2	F:GO:0003964; P:GO:0006278	F:RNA-directed DNA polymerase activity; P:RNA-dependent DNA biosynthetic process	NA	NA	no IPS match	no IPS match	no IPS match
315300-ORF3	calcineurin subunit B type 1	102	20	3.90135e-05	69.5	2	F:GO:0003964; P:GO:0006278	F:RNA-directed DNA polymerase activity; P:RNA-dependent DNA biosynthetic process	NA	NA	no IPS match	no IPS match	no IPS match
169875-ORF2	calcineurin subunit B type 1-like	122	5	8.56221e-06	94.86	1	F:GO:0005509	F:calcium ion binding	NA	NA	no IPS match	no IPS match	no IPS match
210909-ORF1	calcineurin-binding protein cabin-1	97	1	1.12445e-08	89.66	NA	NA	NA	NA	NA	no IPS match	no IPS match	no IPS match
134770-ORF3	Calcium release-activated calcium channel protein 1	106	18	5.4427e-05	86.07	8	F:GO:0003677; F:GO:0003700; C:GO:0005634; P:GO:0006351; P:GO:0006355; C:GO:0016020; C:GO:0016021; P:GO:0055085	F:DNA binding; F:DNA-binding transcription factor activity; C:nucleus; P:transcription, DNA-templated; P:regulation of transcription, DNA-templated; C:membrane; C:integral component of membrane; P:transmembrane transport	NA	NA	no IPS match	no IPS match	no IPS match
206934-ORF6	Calcium release-activated calcium channel protein 1	114	20	3.55865e-07	83.63	3	C:GO:0016020; C:GO:0016021; P:GO:0055085	C:membrane; C:integral component of membrane; P:transmembrane transport	NA	NA	no IPS match	no IPS match	no IPS match
213232-ORF2	Calcium release-activated calcium channel protein 1	105	15	3.17433e-06	80.98	7	F:GO:0003677; F:GO:0003700; C:GO:0005634; P:GO:0006351; P:GO:0006355; C:GO:0016020; C:GO:0016021	F:DNA binding; F:DNA-binding transcription factor activity; C:nucleus; P:transcription, DNA-templated; P:regulation of transcription, DNA-templated; C:membrane; C:integral component of membrane	NA	NA	no IPS match	no IPS match	no IPS match
236223-ORF5	Calcium release-activated calcium channel protein 1	105	18	5.4427e-05	86.07	8	F:GO:0003677; F:GO:0003700; C:GO:0005634; P:GO:0006351; P:GO:0006355; C:GO:0016020; C:GO:0016021; P:GO:0055085	F:DNA binding; F:DNA-binding transcription factor activity; C:nucleus; P:transcription, DNA-templated; P:regulation of transcription, DNA-templated; C:membrane; C:integral component of membrane; P:transmembrane transport	NA	NA	no IPS match	no IPS match	no IPS match
285546-ORF1	calcium-dependent secretion activator 2	150	1	1.22623e-06	79.07	NA	NA	NA	NA	NA	G3DSA:3.30.420.470 (GENE3D)	no GO terms	no GO terms
285546-ORF2	calcium-dependent secretion activator 2	126	1	6.13358e-05	77.5	NA	NA	NA	NA	NA	G3DSA:3.30.420.470 (GENE3D)	no GO terms	no GO terms
184966-ORF1	calcium-dependent secretion activator 2-like	132	9	8.01028e-06	72.82	NA	NA	NA	NA	NA	no IPS match	no IPS match	no IPS match
184966-ORF2	calcium-dependent secretion activator 2-like	132	9	8.01028e-06	72.82	NA	NA	NA	NA	NA	no IPS match	no IPS match	no IPS match
129860-ORF1	calcium-independent protein kinase C-like isoform X4	150	20	2.61003e-24	84.2	13	F:GO:0000166; F:GO:0004672; F:GO:0004674; F:GO:0004697; F:GO:0005524; C:GO:0005622; P:GO:0006468; F:GO:0016301; P:GO:0016310; F:GO:0016740; P:GO:0018105; P:GO:0035556; F:GO:0046872	F:nucleotide binding; F:protein kinase activity; F:protein serine/threonine kinase activity; F:protein kinase C activity; F:ATP binding; C:intracellular; P:protein phosphorylation; F:kinase activity; P:phosphorylation; F:transferase activity; P:peptidyl-serine phosphorylation; P:intracellular signal transduction; F:metal ion binding	NA	NA	no IPS match	no IPS match	no IPS match
129860-ORF2	calcium-independent protein kinase C-like isoform X4	125	20	4.06333e-18	86.67	13	F:GO:0000166; F:GO:0004672; F:GO:0004674; F:GO:0004697; F:GO:0005524; C:GO:0005622; P:GO:0006468; F:GO:0016301; P:GO:0016310; F:GO:0016740; P:GO:0018105; P:GO:0035556; F:GO:0046872	F:nucleotide binding; F:protein kinase activity; F:protein serine/threonine kinase activity; F:protein kinase C activity; F:ATP binding; C:intracellular; P:protein phosphorylation; F:kinase activity; P:phosphorylation; F:transferase activity; P:peptidyl-serine phosphorylation; P:intracellular signal transduction; F:metal ion binding	NA	NA	no IPS match	no IPS match	no IPS match
129860-ORF3	calcium-independent protein kinase C-like isoform X4	113	20	2.0403e-15	86.07	13	F:GO:0000166; F:GO:0004672; F:GO:0004674; F:GO:0004697; F:GO:0005524; C:GO:0005622; P:GO:0006468; F:GO:0016301; P:GO:0016310; F:GO:0016740; P:GO:0018105; P:GO:0035556; F:GO:0046872	F:nucleotide binding; F:protein kinase activity; F:protein serine/threonine kinase activity; F:protein kinase C activity; F:ATP binding; C:intracellular; P:protein phosphorylation; F:kinase activity; P:phosphorylation; F:transferase activity; P:peptidyl-serine phosphorylation; P:intracellular signal transduction; F:metal ion binding	NA	NA	no IPS match	no IPS match	no IPS match
236146-ORF3	caldesmon isoform X2	138	12	2.04634e-06	83.33	NA	NA	NA	NA	NA	no IPS match	no IPS match	no IPS match
221725-ORF2	calmodulin	117	19	1.26745e-12	98.2	1	F:GO:0005509	F:calcium ion binding	NA	NA	G3DSA:1.10.238.10 (GENE3D); mobidb-lite (MOBIDB_LITE); mobidb-lite (MOBIDB_LITE); IPR039030 (PTHR23050:PANTHER); PTHR23050 (PANTHER); IPR011992 (SUPERFAMILY)	F:GO:0005509; P:GO:0019722	F:calcium ion binding; P:calcium-mediated signaling
221725-ORF3	calmodulin	105	18	1.15997e-09	97.88	1	F:GO:0005509	F:calcium ion binding	NA	NA	G3DSA:1.10.238.10 (GENE3D); IPR011992 (SUPERFAMILY)	no GO terms	no GO terms
221725-ORF4	Calmodulin	99	18	9.49801e-08	96.22	1	F:GO:0005509	F:calcium ion binding	NA	NA	G3DSA:1.10.238.10 (GENE3D)	no GO terms	no GO terms
221725-ORF1	calmodulin, putative	150	20	8.88753e-21	97.89	1	F:GO:0005509	F:calcium ion binding	NA	NA	G3DSA:1.10.238.10 (GENE3D); mobidb-lite (MOBIDB_LITE); mobidb-lite (MOBIDB_LITE); IPR039030 (PTHR23050:PANTHER); PTHR23050 (PANTHER); IPR011992 (SUPERFAMILY)	F:GO:0005509; P:GO:0019722	F:calcium ion binding; P:calcium-mediated signaling
4274-ORF1	Calpain-7, partial	114	1	0.000288108	71.88	4	F:GO:0003677; F:GO:0004198; C:GO:0005622; P:GO:0006508	F:DNA binding; F:calcium-dependent cysteine-type endopeptidase activity; C:intracellular; P:proteolysis	EC:3.4.22	Acting on peptide bonds (peptidases)	no IPS match	no IPS match	no IPS match
117121-ORF1	cAMP-specific 3',5'-cyclic phosphodiesterase 4A isoform X2	114	20	5.33633e-06	79.28	5	F:GO:0004114; P:GO:0007165; F:GO:0008081; F:GO:0016787; F:GO:0046872	F:3',5'-cyclic-nucleotide phosphodiesterase activity; P:signal transduction; F:phosphoric diester hydrolase activity; F:hydrolase activity; F:metal ion binding	NA	NA	no IPS match	no IPS match	no IPS match
117121-ORF2	cAMP-specific 3',5'-cyclic phosphodiesterase 4C isoform X6	151	20	2.08516e-14	86.54	5	F:GO:0004114; P:GO:0007165; F:GO:0008081; F:GO:0016787; F:GO:0046872	F:3',5'-cyclic-nucleotide phosphodiesterase activity; P:signal transduction; F:phosphoric diester hydrolase activity; F:hydrolase activity; F:metal ion binding	NA	NA	no IPS match	no IPS match	no IPS match
58646-ORF1	cancer-related nucleoside-triphosphatase homolog	153	1	1.33923e-05	85.71	2	P:GO:0016311; F:GO:0098519	P:dephosphorylation; F:nucleotide phosphatase activity, acting on free nucleotides	EC:3.1.3.41	4-nitrophenylphosphatase	no IPS match	no IPS match	no IPS match
58646-ORF2	cancer-related nucleoside-triphosphatase homolog	103	1	1.44665e-05	85.71	2	P:GO:0016311; F:GO:0098519	P:dephosphorylation; F:nucleotide phosphatase activity, acting on free nucleotides	EC:3.1.3.41	4-nitrophenylphosphatase	no IPS match	no IPS match	no IPS match
275691-ORF1	cap-specific mRNA (nucleoside-2'-O-)-methyltransferase 1	150	20	2.17004e-08	77.6	7	F:GO:0003676; F:GO:0004483; P:GO:0006370; F:GO:0008168; F:GO:0016740; P:GO:0032259; P:GO:0080009	F:nucleic acid binding; F:mRNA (nucleoside-2'-O-)-methyltransferase activity; P:7-methylguanosine mRNA capping; F:methyltransferase activity; F:transferase activity; P:methylation; P:mRNA methylation	NA	NA	no IPS match	no IPS match	no IPS match
275691-ORF3	cap-specific mRNA (nucleoside-2'-O-)-methyltransferase 1	114	20	1.00636e-07	75.58	7	F:GO:0003676; F:GO:0004483; P:GO:0006370; F:GO:0008168; F:GO:0016740; P:GO:0032259; P:GO:0080009	F:nucleic acid binding; F:mRNA (nucleoside-2'-O-)-methyltransferase activity; P:7-methylguanosine mRNA capping; F:methyltransferase activity; F:transferase activity; P:methylation; P:mRNA methylation	NA	NA	no IPS match	no IPS match	no IPS match
275691-ORF2	cap-specific mRNA (nucleoside-2'-O-)-methyltransferase 1 isoform X1	138	20	2.20408e-08	77.72	7	F:GO:0003676; F:GO:0004483; P:GO:0006370; F:GO:0008168; F:GO:0016740; P:GO:0032259; P:GO:0080009	F:nucleic acid binding; F:mRNA (nucleoside-2'-O-)-methyltransferase activity; P:7-methylguanosine mRNA capping; F:methyltransferase activity; F:transferase activity; P:methylation; P:mRNA methylation	NA	NA	no IPS match	no IPS match	no IPS match
253746-ORF1	cap-specific mRNA (nucleoside-2'-O-)-methyltransferase 1-like	120	3	0.000115674	75.55	5	F:GO:0003964; F:GO:0004519; P:GO:0006278; F:GO:0046872; P:GO:0090305	F:RNA-directed DNA polymerase activity; F:endonuclease activity; P:RNA-dependent DNA biosynthetic process; F:metal ion binding; P:nucleic acid phosphodiester bond hydrolysis	NA	NA	no IPS match	no IPS match	no IPS match
79637-ORF2	cap-specific mRNA (nucleoside-2'-O-)-methyltransferase 1-like	132	3	0.000137717	75.55	5	F:GO:0003964; F:GO:0004519; P:GO:0006278; F:GO:0046872; P:GO:0090305	F:RNA-directed DNA polymerase activity; F:endonuclease activity; P:RNA-dependent DNA biosynthetic process; F:metal ion binding; P:nucleic acid phosphodiester bond hydrolysis	NA	NA	no IPS match	no IPS match	no IPS match
263741-ORF2	carbamoyl-phosphate synthase [ammonia], mitochondrial	134	20	7.75586e-22	97.5	9	P:GO:0000050; F:GO:0004087; F:GO:0004088; F:GO:0005524; C:GO:0005737; P:GO:0006207; P:GO:0006526; P:GO:0006541; F:GO:0046872	P:urea cycle; F:carbamoyl-phosphate synthase (ammonia) activity; F:carbamoyl-phosphate synthase (glutamine-hydrolyzing) activity; F:ATP binding; C:cytoplasm; P:'de novo' pyrimidine nucleobase biosynthetic process; P:arginine biosynthetic process; P:glutamine metabolic process; F:metal ion binding	EC:6.3.5.5; EC:6.3.4.16	Carbamoyl-phosphate synthase (glutamine-hydrolyzing); Carbamoyl-phosphate synthase (ammonia)	G3DSA:3.30.470.20 (GENE3D); IPR005479 (PFAM); PTHR11405 (PANTHER); PTHR11405:SF38 (PANTHER); IPR005479 (PROSITE_PATTERNS); SSF56059 (SUPERFAMILY)	F:GO:0005524	F:ATP binding
263741-ORF3	carbamoyl-phosphate synthase [ammonia], mitochondrial	131	20	4.61966e-21	97.44	9	P:GO:0000050; F:GO:0004087; F:GO:0004088; F:GO:0005524; C:GO:0005737; P:GO:0006207; P:GO:0006526; P:GO:0006541; F:GO:0046872	P:urea cycle; F:carbamoyl-phosphate synthase (ammonia) activity; F:carbamoyl-phosphate synthase (glutamine-hydrolyzing) activity; F:ATP binding; C:cytoplasm; P:'de novo' pyrimidine nucleobase biosynthetic process; P:arginine biosynthetic process; P:glutamine metabolic process; F:metal ion binding	EC:6.3.5.5; EC:6.3.4.16	Carbamoyl-phosphate synthase (glutamine-hydrolyzing); Carbamoyl-phosphate synthase (ammonia)	IPR005479 (PFAM); G3DSA:3.30.470.20 (GENE3D); PTHR11405 (PANTHER); PTHR11405:SF38 (PANTHER); IPR005479 (PROSITE_PATTERNS); SSF56059 (SUPERFAMILY)	F:GO:0005524	F:ATP binding
263741-ORF1	carbamoyl-phosphate synthase [ammonia], mitochondrial-like	123	20	2.45834e-20	96.88	13	P:GO:0000050; F:GO:0000166; F:GO:0004087; F:GO:0004088; F:GO:0005524; C:GO:0005737; P:GO:0006207; P:GO:0006526; P:GO:0006541; P:GO:0006807; F:GO:0016874; F:GO:0046872; P:GO:0097272	P:urea cycle; F:nucleotide binding; F:carbamoyl-phosphate synthase (ammonia) activity; F:carbamoyl-phosphate synthase (glutamine-hydrolyzing) activity; F:ATP binding; C:cytoplasm; P:'de novo' pyrimidine nucleobase biosynthetic process; P:arginine biosynthetic process; P:glutamine metabolic process; P:nitrogen compound metabolic process; F:ligase activity; F:metal ion binding; P:ammonia homeostasis	NA	NA	IPR005479 (PFAM); G3DSA:3.30.470.20 (GENE3D); PTHR11405 (PANTHER); PTHR11405:SF38 (PANTHER); SSF56059 (SUPERFAMILY)	F:GO:0005524	F:ATP binding
263741-ORF4	carbamoyl-phosphate synthase [ammonia], mitochondrial-like	150	20	3.73425e-26	97.45	9	P:GO:0000050; F:GO:0004087; F:GO:0004088; F:GO:0005524; C:GO:0005737; P:GO:0006207; P:GO:0006526; P:GO:0006541; F:GO:0046872	P:urea cycle; F:carbamoyl-phosphate synthase (ammonia) activity; F:carbamoyl-phosphate synthase (glutamine-hydrolyzing) activity; F:ATP binding; C:cytoplasm; P:'de novo' pyrimidine nucleobase biosynthetic process; P:arginine biosynthetic process; P:glutamine metabolic process; F:metal ion binding	EC:6.3.5.5; EC:6.3.4.16	Carbamoyl-phosphate synthase (glutamine-hydrolyzing); Carbamoyl-phosphate synthase (ammonia)	G3DSA:3.30.470.20 (GENE3D); IPR005479 (PFAM); PTHR11405 (PANTHER); PTHR11405:SF38 (PANTHER); IPR005479 (PROSITE_PATTERNS); SSF56059 (SUPERFAMILY)	F:GO:0005524	F:ATP binding
263741-ORF5	carbamoyl-phosphate synthase [ammonia], mitochondrial-like	129	20	1.35602e-21	97.02	13	P:GO:0000050; F:GO:0000166; F:GO:0004087; F:GO:0004088; F:GO:0005524; C:GO:0005737; P:GO:0006207; P:GO:0006526; P:GO:0006541; P:GO:0006807; F:GO:0016874; F:GO:0046872; P:GO:0097272	P:urea cycle; F:nucleotide binding; F:carbamoyl-phosphate synthase (ammonia) activity; F:carbamoyl-phosphate synthase (glutamine-hydrolyzing) activity; F:ATP binding; C:cytoplasm; P:'de novo' pyrimidine nucleobase biosynthetic process; P:arginine biosynthetic process; P:glutamine metabolic process; P:nitrogen compound metabolic process; F:ligase activity; F:metal ion binding; P:ammonia homeostasis	NA	NA	G3DSA:3.30.470.20 (GENE3D); IPR005479 (PFAM); PTHR11405:SF38 (PANTHER); PTHR11405 (PANTHER); SSF56059 (SUPERFAMILY)	F:GO:0005524	F:ATP binding
263741-ORF6	carbamoyl-phosphate synthase [ammonia], mitochondrial-like	120	20	9.31348e-20	96.79	13	P:GO:0000050; F:GO:0000166; F:GO:0004087; F:GO:0004088; F:GO:0005524; C:GO:0005737; P:GO:0006207; P:GO:0006526; P:GO:0006541; P:GO:0006807; F:GO:0016874; F:GO:0046872; P:GO:0097272	P:urea cycle; F:nucleotide binding; F:carbamoyl-phosphate synthase (ammonia) activity; F:carbamoyl-phosphate synthase (glutamine-hydrolyzing) activity; F:ATP binding; C:cytoplasm; P:'de novo' pyrimidine nucleobase biosynthetic process; P:arginine biosynthetic process; P:glutamine metabolic process; P:nitrogen compound metabolic process; F:ligase activity; F:metal ion binding; P:ammonia homeostasis	NA	NA	G3DSA:3.30.470.20 (GENE3D); IPR005479 (PFAM); PTHR11405 (PANTHER); PTHR11405:SF38 (PANTHER); SSF56059 (SUPERFAMILY)	F:GO:0005524	F:ATP binding
263741-ORF7	carbamoyl-phosphate synthase [ammonia], mitochondrial-like	117	20	3.52143e-19	96.71	13	P:GO:0000050; F:GO:0000166; F:GO:0004087; F:GO:0004088; F:GO:0005524; C:GO:0005737; P:GO:0006207; P:GO:0006526; P:GO:0006541; P:GO:0006807; F:GO:0016874; F:GO:0046872; P:GO:0097272	P:urea cycle; F:nucleotide binding; F:carbamoyl-phosphate synthase (ammonia) activity; F:carbamoyl-phosphate synthase (glutamine-hydrolyzing) activity; F:ATP binding; C:cytoplasm; P:'de novo' pyrimidine nucleobase biosynthetic process; P:arginine biosynthetic process; P:glutamine metabolic process; P:nitrogen compound metabolic process; F:ligase activity; F:metal ion binding; P:ammonia homeostasis	NA	NA	IPR005479 (PFAM); G3DSA:3.30.470.20 (GENE3D); PTHR11405 (PANTHER); PTHR11405:SF38 (PANTHER); SSF56059 (SUPERFAMILY)	F:GO:0005524	F:ATP binding
180885-ORF2	carbohydrate sulfotransferase 10-like	109	3	3.3066e-05	75.71	NA	NA	NA	NA	NA	no IPS match	no IPS match	no IPS match
62024-ORF2	carbohydrate sulfotransferase 10-like	129	1	0.000274099	84.38	NA	NA	NA	NA	NA	no IPS match	no IPS match	no IPS match
62024-ORF3	carbohydrate sulfotransferase 10-like	108	2	0.00021071	79.33	NA	NA	NA	NA	NA	no IPS match	no IPS match	no IPS match
62024-ORF4	carbohydrate sulfotransferase 10-like	105	2	0.000197152	77.14	NA	NA	NA	NA	NA	no IPS match	no IPS match	no IPS match
87997-ORF1	carbohydrate sulfotransferase 10-like	109	3	3.01323e-06	78.66	NA	NA	NA	NA	NA	IPR015095 (PFAM)	F:GO:0008168; F:GO:0016706; P:GO:0055114	F:methyltransferase activity; F:oxidoreductase activity, acting on paired donors, with incorporation or reduction of molecular oxygen, 2-oxoglutarate as one donor, and incorporation of one atom each of oxygen into both donors; P:oxidation-reduction process
200081-ORF1	carbohydrate sulfotransferase 15	117	1	0.00033788	71.79	NA	NA	NA	NA	NA	no IPS match	no IPS match	no IPS match
200081-ORF2	carbohydrate sulfotransferase 15	150	1	2.03572e-06	73.81	NA	NA	NA	NA	NA	no IPS match	no IPS match	no IPS match
3079-ORF1	carboxylesterase 5A	123	1	2.32136e-14	92.68	NA	NA	NA	NA	NA	no IPS match	no IPS match	no IPS match
3079-ORF2	carboxylesterase 5A	150	1	5.76784e-19	92	NA	NA	NA	NA	NA	no IPS match	no IPS match	no IPS match
3079-ORF3	carboxylesterase 5A	141	1	2.32937e-17	91.49	NA	NA	NA	NA	NA	no IPS match	no IPS match	no IPS match
3079-ORF4	carboxylesterase 5A	120	1	7.67116e-14	92.5	NA	NA	NA	NA	NA	no IPS match	no IPS match	no IPS match
3079-ORF5	carboxylesterase 5A	107	1	2.28745e-11	91.43	NA	NA	NA	NA	NA	no IPS match	no IPS match	no IPS match
123251-ORF1	Carboxyl-terminal PDZ ligand of neuronal nitric oxide synthase protein	144	20	6.24369e-07	85	NA	NA	NA	NA	NA	no IPS match	no IPS match	no IPS match
259945-ORF1	carboxyl-terminal PDZ ligand of neuronal nitric oxide synthase protein	108	1	1.94968e-06	100	NA	NA	NA	NA	NA	mobidb-lite (MOBIDB_LITE); mobidb-lite (MOBIDB_LITE); mobidb-lite (MOBIDB_LITE)	no GO terms	no GO terms
128344-ORF1	carboxypeptidase D isoform X1	159	3	1.75519e-14	83.07	9	F:GO:0004181; F:GO:0004185; C:GO:0005615; P:GO:0006508; P:GO:0006518; F:GO:0008270; C:GO:0016020; C:GO:0016021; P:GO:0016485	F:metallocarboxypeptidase activity; F:serine-type carboxypeptidase activity; C:extracellular space; P:proteolysis; P:peptide metabolic process; F:zinc ion binding; C:membrane; C:integral component of membrane; P:protein processing	NA	NA	no IPS match	no IPS match	no IPS match
139438-ORF5	carboxypeptidase D isoform X1	138	3	1.96832e-05	89.73	3	F:GO:0004181; P:GO:0006508; F:GO:0008270	F:metallocarboxypeptidase activity; P:proteolysis; F:zinc ion binding	NA	NA	no IPS match	no IPS match	no IPS match
13982-ORF1	carboxypeptidase D isoform X1	111	1	8.53397e-05	92.31	NA	NA	NA	NA	NA	no IPS match	no IPS match	no IPS match
156119-ORF1	carboxypeptidase D isoform X1	150	1	0.000657629	95.65	NA	NA	NA	NA	NA	no IPS match	no IPS match	no IPS match
156119-ORF5	carboxypeptidase D isoform X1	107	1	0.000364876	95.65	NA	NA	NA	NA	NA	no IPS match	no IPS match	no IPS match
315433-ORF1	carboxypeptidase D isoform X1	132	1	1.87942e-06	93.1	NA	NA	NA	NA	NA	no IPS match	no IPS match	no IPS match
139438-ORF2	carboxypeptidase D-like	122	20	9.49214e-08	85.94	11	F:GO:0004180; F:GO:0004181; F:GO:0004185; C:GO:0005615; P:GO:0006508; P:GO:0006518; F:GO:0008270; C:GO:0016020; C:GO:0016021; P:GO:0016485; F:GO:0030246	F:carboxypeptidase activity; F:metallocarboxypeptidase activity; F:serine-type carboxypeptidase activity; C:extracellular space; P:proteolysis; P:peptide metabolic process; F:zinc ion binding; C:membrane; C:integral component of membrane; P:protein processing; F:carbohydrate binding	NA	NA	no IPS match	no IPS match	no IPS match
139438-ORF3	carboxypeptidase D-like	107	20	2.75196e-07	85.76	11	F:GO:0004180; F:GO:0004181; F:GO:0004185; C:GO:0005615; P:GO:0006508; P:GO:0006518; F:GO:0008270; C:GO:0016020; C:GO:0016021; P:GO:0016485; F:GO:0030246	F:carboxypeptidase activity; F:metallocarboxypeptidase activity; F:serine-type carboxypeptidase activity; C:extracellular space; P:proteolysis; P:peptide metabolic process; F:zinc ion binding; C:membrane; C:integral component of membrane; P:protein processing; F:carbohydrate binding	NA	NA	mobidb-lite (MOBIDB_LITE)	no GO terms	no GO terms
139438-ORF4	carboxypeptidase D-like	147	20	1.75319e-07	85.76	11	F:GO:0004180; F:GO:0004181; F:GO:0004185; C:GO:0005615; P:GO:0006508; P:GO:0006518; F:GO:0008270; C:GO:0016020; C:GO:0016021; P:GO:0016485; F:GO:0030246	F:carboxypeptidase activity; F:metallocarboxypeptidase activity; F:serine-type carboxypeptidase activity; C:extracellular space; P:proteolysis; P:peptide metabolic process; F:zinc ion binding; C:membrane; C:integral component of membrane; P:protein processing; F:carbohydrate binding	NA	NA	no IPS match	no IPS match	no IPS match
54076-ORF1	carboxypeptidase N subunit 2	153	20	1.86591e-06	66.59	11	F:GO:0004180; F:GO:0004672; F:GO:0004713; F:GO:0005524; P:GO:0006468; P:GO:0006508; C:GO:0016020; C:GO:0016021; F:GO:0016301; P:GO:0016310; P:GO:0018108	F:carboxypeptidase activity; F:protein kinase activity; F:protein tyrosine kinase activity; F:ATP binding; P:protein phosphorylation; P:proteolysis; C:membrane; C:integral component of membrane; F:kinase activity; P:phosphorylation; P:peptidyl-tyrosine phosphorylation	NA	NA	IPR001611 (PFAM); IPR032675 (G3DSA:3.80.10.GENE3D); IPR001611 (PROSITE_PROFILES); SSF52058 (SUPERFAMILY)	F:GO:0005515	F:protein binding
261213-ORF1	casein kinase I isoform alpha isoform X1	108	20	1.75347e-15	97.27	8	F:GO:0004674; F:GO:0005524; C:GO:0005634; C:GO:0005737; P:GO:0006909; P:GO:0008360; P:GO:0016055; P:GO:0018105	F:protein serine/threonine kinase activity; F:ATP binding; C:nucleus; C:cytoplasm; P:phagocytosis; P:regulation of cell shape; P:Wnt signaling pathway; P:peptidyl-serine phosphorylation	EC:2.7.11	Transferring phosphorus-containing groups	G3DSA:1.10.510.10 (GENE3D); PTHR11909 (PANTHER); PTHR11909:SF84 (PANTHER); IPR008271 (PROSITE_PATTERNS); IPR000719 (PROSITE_PROFILES); IPR011009 (SUPERFAMILY)	F:GO:0004672; F:GO:0005524; P:GO:0006468	F:protein kinase activity; F:ATP binding; P:protein phosphorylation
261213-ORF2	casein kinase I isoform alpha isoform X2	105	20	7.37747e-16	97.35	8	F:GO:0004674; F:GO:0005524; C:GO:0005634; C:GO:0005737; P:GO:0006909; P:GO:0008360; P:GO:0016055; P:GO:0018105	F:protein serine/threonine kinase activity; F:ATP binding; C:nucleus; C:cytoplasm; P:phagocytosis; P:regulation of cell shape; P:Wnt signaling pathway; P:peptidyl-serine phosphorylation	EC:2.7.11	Transferring phosphorus-containing groups	G3DSA:1.10.510.10 (GENE3D); PTHR11909 (PANTHER); PTHR11909:SF84 (PANTHER); IPR008271 (PROSITE_PATTERNS); IPR000719 (PROSITE_PROFILES); IPR011009 (SUPERFAMILY)	F:GO:0004672; F:GO:0005524; P:GO:0006468	F:protein kinase activity; F:ATP binding; P:protein phosphorylation
92226-ORF1	cat eye syndrome critical region protein 5-like	127	5	8.06303e-05	73.94	2	C:GO:0016020; C:GO:0016021	C:membrane; C:integral component of membrane	NA	NA	no IPS match	no IPS match	no IPS match
295525-ORF1	cat eye syndrome critical region protein 6-like	150	1	0.000160399	71.43	1	C:GO:0016021	C:integral component of membrane	NA	NA	no IPS match	no IPS match	no IPS match
241037-ORF1	catenin alpha-1 isoform X1	125	20	1.00294e-17	89.15	12	F:GO:0005198; C:GO:0005829; C:GO:0005912; C:GO:0005913; P:GO:0007015; P:GO:0007155; F:GO:0008013; C:GO:0015629; F:GO:0045296; P:GO:0048854; F:GO:0051015; P:GO:0090136	F:structural molecule activity; C:cytosol; C:adherens junction; C:cell-cell adherens junction; P:actin filament organization; P:cell adhesion; F:beta-catenin binding; C:actin cytoskeleton; F:cadherin binding; P:brain morphogenesis; F:actin filament binding; P:epithelial cell-cell adhesion	NA	NA	IPR006077 (PANTHER); IPR030047 (PTHR18914:PANTHER)	C:GO:0005829; C:GO:0005912; P:GO:0007015; P:GO:0007155; F:GO:0008013; F:GO:0045296; F:GO:0051015; P:GO:0090136	C:cytosol; C:adherens junction; P:actin filament organization; P:cell adhesion; F:beta-catenin binding; F:cadherin binding; F:actin filament binding; P:epithelial cell-cell adhesion
241037-ORF2	catenin alpha-2-like	162	20	6.63885e-23	87.88	10	C:GO:0005829; C:GO:0005912; C:GO:0005913; P:GO:0007015; P:GO:0007155; F:GO:0008013; F:GO:0045296; P:GO:0048854; F:GO:0051015; P:GO:0090136	C:cytosol; C:adherens junction; C:cell-cell adherens junction; P:actin filament organization; P:cell adhesion; F:beta-catenin binding; F:cadherin binding; P:brain morphogenesis; F:actin filament binding; P:epithelial cell-cell adhesion	NA	NA	IPR006077 (PANTHER); IPR030047 (PTHR18914:PANTHER)	C:GO:0005829; C:GO:0005912; P:GO:0007015; P:GO:0007155; F:GO:0008013; F:GO:0045296; F:GO:0051015; P:GO:0090136	C:cytosol; C:adherens junction; P:actin filament organization; P:cell adhesion; F:beta-catenin binding; F:cadherin binding; F:actin filament binding; P:epithelial cell-cell adhesion
241037-ORF3	catenin alpha-2-like	159	20	2.00277e-22	87.86	10	C:GO:0005829; C:GO:0005912; C:GO:0005913; P:GO:0007015; P:GO:0007155; F:GO:0008013; F:GO:0045296; P:GO:0048854; F:GO:0051015; P:GO:0090136	C:cytosol; C:adherens junction; C:cell-cell adherens junction; P:actin filament organization; P:cell adhesion; F:beta-catenin binding; F:cadherin binding; P:brain morphogenesis; F:actin filament binding; P:epithelial cell-cell adhesion	NA	NA	IPR030047 (PTHR18914:PANTHER); IPR006077 (PANTHER)	C:GO:0005829; C:GO:0005912; P:GO:0007015; P:GO:0007155; F:GO:0008013; F:GO:0045296; F:GO:0051015; P:GO:0090136	C:cytosol; C:adherens junction; P:actin filament organization; P:cell adhesion; F:beta-catenin binding; F:cadherin binding; F:actin filament binding; P:epithelial cell-cell adhesion
241037-ORF4	catenin alpha-2-like	150	20	4.63562e-20	87.46	10	C:GO:0005829; C:GO:0005912; C:GO:0005913; P:GO:0007015; P:GO:0007155; F:GO:0008013; F:GO:0045296; P:GO:0048854; F:GO:0051015; P:GO:0090136	C:cytosol; C:adherens junction; C:cell-cell adherens junction; P:actin filament organization; P:cell adhesion; F:beta-catenin binding; F:cadherin binding; P:brain morphogenesis; F:actin filament binding; P:epithelial cell-cell adhesion	NA	NA	mobidb-lite (MOBIDB_LITE); mobidb-lite (MOBIDB_LITE)	no GO terms	no GO terms
241037-ORF5	catenin alpha-like	105	20	2.00293e-10	93.26	7	F:GO:0005198; C:GO:0005913; P:GO:0007155; C:GO:0015629; F:GO:0045296; P:GO:0048854; F:GO:0051015	F:structural molecule activity; C:cell-cell adherens junction; P:cell adhesion; C:actin cytoskeleton; F:cadherin binding; P:brain morphogenesis; F:actin filament binding	NA	NA	mobidb-lite (MOBIDB_LITE)	no GO terms	no GO terms
241037-ORF6	catenin alpha-like	99	20	3.06416e-09	92.78	12	F:GO:0005198; C:GO:0005829; C:GO:0005912; C:GO:0005913; P:GO:0007015; P:GO:0007155; F:GO:0008013; C:GO:0015629; F:GO:0045296; P:GO:0048854; F:GO:0051015; P:GO:0090136	F:structural molecule activity; C:cytosol; C:adherens junction; C:cell-cell adherens junction; P:actin filament organization; P:cell adhesion; F:beta-catenin binding; C:actin cytoskeleton; F:cadherin binding; P:brain morphogenesis; F:actin filament binding; P:epithelial cell-cell adhesion	NA	NA	mobidb-lite (MOBIDB_LITE)	no GO terms	no GO terms
147681-ORF1	catenin delta-2-like	160	1	3.62635e-09	90.91	NA	NA	NA	NA	NA	no IPS match	no IPS match	no IPS match
249198-ORF1	catenin delta-2-like isoform X1	139	20	1.95567e-20	89.89	8	C:GO:0005913; P:GO:0007155; P:GO:0010172; P:GO:0032467; P:GO:0032956; P:GO:0043547; F:GO:0045296; P:GO:0098609	C:cell-cell adherens junction; P:cell adhesion; P:embryonic body morphogenesis; P:positive regulation of cytokinesis; P:regulation of actin cytoskeleton organization; P:positive regulation of GTPase activity; F:cadherin binding; P:cell-cell adhesion	NA	NA	IPR000225 (PFAM); IPR011989 (G3DSA:1.25.10.GENE3D); IPR028435 (PANTHER); IPR028446 (PTHR10372:PANTHER); IPR000225 (PROSITE_PROFILES); IPR016024 (SUPERFAMILY)	F:GO:0005488; F:GO:0005515; C:GO:0005913; P:GO:0010172; P:GO:0032956; F:GO:0045296; P:GO:0098609	F:binding; F:protein binding; C:cell-cell adherens junction; P:embryonic body morphogenesis; P:regulation of actin cytoskeleton organization; F:cadherin binding; P:cell-cell adhesion
249198-ORF3	catenin delta-2-like isoform X1	136	20	1.08302e-19	87.5	8	C:GO:0005913; P:GO:0007155; P:GO:0010172; P:GO:0032467; P:GO:0032956; P:GO:0043547; F:GO:0045296; P:GO:0098609	C:cell-cell adherens junction; P:cell adhesion; P:embryonic body morphogenesis; P:positive regulation of cytokinesis; P:regulation of actin cytoskeleton organization; P:positive regulation of GTPase activity; F:cadherin binding; P:cell-cell adhesion	NA	NA	IPR011989 (G3DSA:1.25.10.GENE3D); IPR000225 (PFAM); IPR028435 (PANTHER); IPR028446 (PTHR10372:PANTHER); IPR000225 (PROSITE_PROFILES); IPR016024 (SUPERFAMILY)	F:GO:0005488; F:GO:0005515; C:GO:0005913; P:GO:0010172; P:GO:0032956; F:GO:0045296; P:GO:0098609	F:binding; F:protein binding; C:cell-cell adherens junction; P:embryonic body morphogenesis; P:regulation of actin cytoskeleton organization; F:cadherin binding; P:cell-cell adhesion
190329-ORF1	cation channel sperm-associated protein 1	138	10	2.64773e-10	85	13	F:GO:0005216; F:GO:0005227; C:GO:0005886; P:GO:0006811; F:GO:0008331; C:GO:0016020; C:GO:0016021; P:GO:0030317; P:GO:0034220; C:GO:0036128; P:GO:0055085; P:GO:0070588; P:GO:0086010	F:ion channel activity; F:calcium activated cation channel activity; C:plasma membrane; P:ion transport; F:high voltage-gated calcium channel activity; C:membrane; C:integral component of membrane; P:flagellated sperm motility; P:ion transmembrane transport; C:CatSper complex; P:transmembrane transport; P:calcium ion transmembrane transport; P:membrane depolarization during action potential	NA	NA	no IPS match	no IPS match	no IPS match
190329-ORF2	cation channel sperm-associated protein 1	129	10	1.16937e-10	83.23	13	F:GO:0005216; F:GO:0005227; C:GO:0005886; P:GO:0006811; F:GO:0008331; C:GO:0016020; C:GO:0016021; P:GO:0030317; P:GO:0034220; C:GO:0036128; P:GO:0055085; P:GO:0070588; P:GO:0086010	F:ion channel activity; F:calcium activated cation channel activity; C:plasma membrane; P:ion transport; F:high voltage-gated calcium channel activity; C:membrane; C:integral component of membrane; P:flagellated sperm motility; P:ion transmembrane transport; C:CatSper complex; P:transmembrane transport; P:calcium ion transmembrane transport; P:membrane depolarization during action potential	NA	NA	no IPS match	no IPS match	no IPS match
190329-ORF3	cation channel sperm-associated protein 1	128	9	4.26366e-10	86.85	13	F:GO:0005216; F:GO:0005227; C:GO:0005886; P:GO:0006811; F:GO:0008331; C:GO:0016020; C:GO:0016021; P:GO:0030317; P:GO:0034220; C:GO:0036128; P:GO:0055085; P:GO:0070588; P:GO:0086010	F:ion channel activity; F:calcium activated cation channel activity; C:plasma membrane; P:ion transport; F:high voltage-gated calcium channel activity; C:membrane; C:integral component of membrane; P:flagellated sperm motility; P:ion transmembrane transport; C:CatSper complex; P:transmembrane transport; P:calcium ion transmembrane transport; P:membrane depolarization during action potential	NA	NA	no IPS match	no IPS match	no IPS match
190329-ORF4	cation channel sperm-associated protein 1	101	3	2.02796e-07	90.32	NA	NA	NA	NA	NA	no IPS match	no IPS match	no IPS match
146965-ORF1	cation channel sperm-associated protein subunit gamma 1-like	142	2	1.22865e-12	78.72	NA	NA	NA	NA	NA	no IPS match	no IPS match	no IPS match
146965-ORF2	cation channel sperm-associated protein subunit gamma 1-like	109	1	0.000506986	78.13	NA	NA	NA	NA	NA	no IPS match	no IPS match	no IPS match
20167-ORF2	CBN-DUO-1 protein	160	20	7.54395e-07	66.98	3	P:GO:0006511; P:GO:0016579; F:GO:0036459	P:ubiquitin-dependent protein catabolic process; P:protein deubiquitination; F:thiol-dependent ubiquitinyl hydrolase activity	NA	NA	no IPS match	no IPS match	no IPS match
260847-ORF1	CCR4-NOT transcription complex subunit 1 isoform X1	105	20	3.81517e-14	93.56	20	P:GO:0000122; P:GO:0000288; C:GO:0000932; C:GO:0005634; C:GO:0005737; P:GO:0006351; P:GO:0006355; P:GO:0006417; P:GO:0010606; P:GO:0017148; C:GO:0030014; C:GO:0030015; F:GO:0030331; P:GO:0031047; F:GO:0032947; P:GO:0033147; F:GO:0042974; P:GO:0048387; P:GO:0060213; P:GO:1900153	P:negative regulation of transcription by RNA polymerase II; P:nuclear-transcribed mRNA catabolic process, deadenylation-dependent decay; C:P-body; C:nucleus; C:cytoplasm; P:transcription, DNA-templated; P:regulation of transcription, DNA-templated; P:regulation of translation; P:positive regulation of cytoplasmic mRNA processing body assembly; P:negative regulation of translation; C:CCR4-NOT com…	NA	NA	no IPS match	no IPS match	no IPS match
178308-ORF1	CCR4-NOT transcription complex subunit 11 isoform X1	132	2	2.88192e-09	93.75	NA	NA	NA	NA	NA	no IPS match	no IPS match	no IPS match
178308-ORF2	CCR4-NOT transcription complex subunit 11 isoform X1	120	2	4.36922e-07	92.86	NA	NA	NA	NA	NA	no IPS match	no IPS match	no IPS match
178308-ORF3	CCR4-NOT transcription complex subunit 11 isoform X1	108	2	2.46686e-05	91.67	NA	NA	NA	NA	NA	mobidb-lite (MOBIDB_LITE)	no GO terms	no GO terms
178308-ORF4	CCR4-NOT transcription complex subunit 11 isoform X1	129	2	4.30588e-14	94.74	NA	NA	NA	NA	NA	no IPS match	no IPS match	no IPS match
178308-ORF5	CCR4-NOT transcription complex subunit 11 isoform X1	122	2	3.09626e-14	94.74	NA	NA	NA	NA	NA	no IPS match	no IPS match	no IPS match
178308-ORF6	CCR4-NOT transcription complex subunit 11 isoform X1	101	2	2.55761e-11	96.97	NA	NA	NA	NA	NA	no IPS match	no IPS match	no IPS match
148413-ORF1	CD109 antigen-like	155	4	8.99319e-20	81.56	NA	NA	NA	NA	NA	IPR009048 (PFAM); IPR036595 (G3DSA:2.60.40.GENE3D); IPR036595 (SUPERFAMILY)	C:GO:0005576	C:extracellular region
148413-ORF2	CD109 antigen-like	107	4	2.82311e-11	84.39	NA	NA	NA	NA	NA	IPR009048 (PFAM); IPR036595 (G3DSA:2.60.40.GENE3D); IPR036595 (SUPERFAMILY)	C:GO:0005576	C:extracellular region
148413-ORF3	CD109 antigen-like	98	3	1.5345e-10	87.32	NA	NA	NA	NA	NA	IPR009048 (PFAM)	C:GO:0005576	C:extracellular region
148413-ORF4	CD109 antigen-like	136	3	3.34095e-16	85.19	NA	NA	NA	NA	NA	IPR009048 (PFAM); IPR036595 (G3DSA:2.60.40.GENE3D); IPR036595 (SUPERFAMILY)	C:GO:0005576	C:extracellular region
148413-ORF5	CD109 antigen-like	127	3	1.73019e-14	85.71	NA	NA	NA	NA	NA	no IPS match	no IPS match	no IPS match
148413-ORF6	CD109 antigen-like	115	3	1.5874e-12	84.21	NA	NA	NA	NA	NA	no IPS match	no IPS match	no IPS match
78936-ORF1	CD109 antigen-like	117	20	1.87288e-16	86.4	2	F:GO:0003676; P:GO:0015074	F:nucleic acid binding; P:DNA integration	NA	NA	G3DSA:1.10.340.70 (GENE3D); PTHR24559 (PANTHER); PTHR24559:SF222 (PANTHER)	no GO terms	no GO terms
181130-ORF1	CD209 antigen-like	144	3	5.08437e-19	77.65	NA	NA	NA	NA	NA	IPR016186 (G3DSA:3.10.100.GENE3D); IPR016187 (SUPERFAMILY)	no GO terms	no GO terms
181130-ORF2	CD209 antigen-like	133	3	3.64643e-16	77.74	NA	NA	NA	NA	NA	IPR016186 (G3DSA:3.10.100.GENE3D); IPR016187 (SUPERFAMILY)	no GO terms	no GO terms
226294-ORF1	CD209 antigen-like protein D	150	9	5.48295e-09	63.26	NA	NA	NA	NA	NA	no IPS match	no IPS match	no IPS match
309019-ORF10	CD48 antigen	116	20	1.54349e-15	80.74	4	F:GO:0003676; F:GO:0008270; C:GO:0016020; C:GO:0016021	F:nucleic acid binding; F:zinc ion binding; C:membrane; C:integral component of membrane	NA	NA	no IPS match	no IPS match	no IPS match
309019-ORF9	CD48 antigen	140	20	1.45911e-20	81.04	4	F:GO:0003676; F:GO:0008270; C:GO:0016020; C:GO:0016021	F:nucleic acid binding; F:zinc ion binding; C:membrane; C:integral component of membrane	NA	NA	no IPS match	no IPS match	no IPS match
52988-ORF2	CDH23 isoform 1	160	6	6.43954e-16	65.45	10	F:GO:0005509; C:GO:0005886; P:GO:0007155; P:GO:0007156; P:GO:0007605; P:GO:0007626; C:GO:0016020; C:GO:0016021; C:GO:0032420; P:GO:0060122	F:calcium ion binding; C:plasma membrane; P:cell adhesion; P:homophilic cell adhesion via plasma membrane adhesion molecules; P:sensory perception of sound; P:locomotory behavior; C:membrane; C:integral component of membrane; C:stereocilium; P:inner ear receptor cell stereocilium organization	NA	NA	G3DSA:2.60.40.60 (GENE3D); cd11304 (CDD); IPR015919 (SUPERFAMILY)	F:GO:0005509; C:GO:0016020	F:calcium ion binding; C:membrane
58340-ORF5	CDK5 regulatory subunit-associated protein 1-like 1	185	18	2.05623e-09	64.27	2	C:GO:0016020; C:GO:0016021	C:membrane; C:integral component of membrane	NA	NA	no IPS match	no IPS match	no IPS match
272526-ORF1	cell cycle checkpoint protein RAD17 isoform X1	116	2	7.77581e-07	92.86	NA	NA	NA	NA	NA	no IPS match	no IPS match	no IPS match
272526-ORF2	cell cycle checkpoint protein RAD17 isoform X1	106	5	9.25502e-07	96.8	3	C:GO:0005634; P:GO:0006281; P:GO:0007049	C:nucleus; P:DNA repair; P:cell cycle	NA	NA	no IPS match	no IPS match	no IPS match
272526-ORF3	cell cycle checkpoint protein RAD17 isoform X1	117	2	4.18731e-07	92.86	NA	NA	NA	NA	NA	no IPS match	no IPS match	no IPS match
190586-ORF1	cell division cycle 7-related protein kinase	130	1	9.92018e-08	96.15	NA	NA	NA	NA	NA	no IPS match	no IPS match	no IPS match
85965-ORF1	cell division cycle 7-related protein kinase	139	1	8.47123e-05	96	NA	NA	NA	NA	NA	no IPS match	no IPS match	no IPS match
85965-ORF4	cell division cycle 7-related protein kinase	148	1	1.44511e-07	96.55	NA	NA	NA	NA	NA	no IPS match	no IPS match	no IPS match
85965-ORF5	cell division cycle 7-related protein kinase	124	1	6.12501e-08	96.55	NA	NA	NA	NA	NA	no IPS match	no IPS match	no IPS match
85965-ORF6	cell division cycle 7-related protein kinase	112	1	1.49384e-07	96.55	NA	NA	NA	NA	NA	no IPS match	no IPS match	no IPS match
190586-ORF2	cell division cycle 7-related protein kinase-like	98	16	1.17296e-12	81.81	10	F:GO:0000166; F:GO:0004672; F:GO:0004674; F:GO:0005524; P:GO:0006468; C:GO:0016020; C:GO:0016021; F:GO:0016301; P:GO:0016310; P:GO:0051301	F:nucleotide binding; F:protein kinase activity; F:protein serine/threonine kinase activity; F:ATP binding; P:protein phosphorylation; C:membrane; C:integral component of membrane; F:kinase activity; P:phosphorylation; P:cell division	NA	NA	no IPS match	no IPS match	no IPS match
186141-ORF1	centromere protein F	102	1	1.86775e-05	84.85	NA	NA	NA	NA	NA	Coil (COILS)	no GO terms	no GO terms
186141-ORF2	centromere protein F	125	1	2.7182e-05	82.5	NA	NA	NA	NA	NA	Coil (COILS)	no GO terms	no GO terms
72961-ORF1	centromere protein H	109	1	1.94596e-08	91.18	NA	NA	NA	NA	NA	Coil (COILS)	no GO terms	no GO terms
198372-ORF2	centromere protein I	153	4	8.16682e-08	88.85	NA	NA	NA	NA	NA	no IPS match	no IPS match	no IPS match
145567-ORF1	centromere protein O-like	116	1	2.25991e-05	81.25	NA	NA	NA	NA	NA	no IPS match	no IPS match	no IPS match
146671-ORF2	centromere protein O-like	102	1	4.7277e-05	89.29	NA	NA	NA	NA	NA	no IPS match	no IPS match	no IPS match
254210-ORF1	centromere protein O-like	154	8	5.30188e-06	67.62	NA	NA	NA	NA	NA	no IPS match	no IPS match	no IPS match
254210-ORF2	centromere protein O-like	145	7	3.64387e-06	69.29	NA	NA	NA	NA	NA	no IPS match	no IPS match	no IPS match
254210-ORF3	centromere protein O-like	106	1	1.52562e-05	82.76	NA	NA	NA	NA	NA	no IPS match	no IPS match	no IPS match
4702-ORF12	centromere protein O-like	138	8	2.44233e-05	70.06	NA	NA	NA	NA	NA	no IPS match	no IPS match	no IPS match
4702-ORF13	centromere protein O-like	99	1	0.000158337	81.48	NA	NA	NA	NA	NA	no IPS match	no IPS match	no IPS match
122353-ORF1	centrosomal protein of 120 kDa	153	5	1.71955e-08	76.25	NA	NA	NA	NA	NA	no IPS match	no IPS match	no IPS match
122353-ORF2	centrosomal protein of 120 kDa	141	5	1.43709e-08	76.25	NA	NA	NA	NA	NA	no IPS match	no IPS match	no IPS match
122353-ORF3	centrosomal protein of 120 kDa	138	5	1.37346e-08	76.25	NA	NA	NA	NA	NA	no IPS match	no IPS match	no IPS match
146114-ORF1	centrosomal protein of 164 kDa	172	2	1.26402e-16	81.25	NA	NA	NA	NA	NA	Coil (COILS); mobidb-lite (MOBIDB_LITE)	no GO terms	no GO terms
146114-ORF2	centrosomal protein of 164 kDa	166	1	1.95544e-15	94.44	NA	NA	NA	NA	NA	Coil (COILS); mobidb-lite (MOBIDB_LITE); mobidb-lite (MOBIDB_LITE)	no GO terms	no GO terms
155662-ORF1	centrosomal protein of 192 kDa	152	2	9.11347e-05	85.19	NA	NA	NA	NA	NA	no IPS match	no IPS match	no IPS match
155662-ORF2	centrosomal protein of 192 kDa	119	2	1.44402e-05	85.19	NA	NA	NA	NA	NA	no IPS match	no IPS match	no IPS match
180078-ORF2	centrosomal protein of 192 kDa-like	120	2	0.000445815	94.74	3	P:GO:0051298; P:GO:0071539; P:GO:0090222	P:centrosome duplication; P:protein localization to centrosome; P:centrosome-templated microtubule nucleation	NA	NA	no IPS match	no IPS match	no IPS match
11134-ORF13	centrosomal protein of 290 kDa-like	225	20	1.44243e-11	72.81	3	F:GO:0003677; P:GO:0006310; P:GO:0015074	F:DNA binding; P:DNA recombination; P:DNA integration	NA	NA	IPR013762 (G3DSA:1.10.443.GENE3D); PTHR31660 (PANTHER); PTHR31660:SF76 (PANTHER); IPR011010 (SUPERFAMILY)	F:GO:0003677; P:GO:0006310; P:GO:0015074	F:DNA binding; P:DNA recombination; P:DNA integration
307653-ORF8	centrosomal protein of 290 kDa-like	207	14	3.46062e-09	71.74	3	F:GO:0003677; P:GO:0006310; P:GO:0015074	F:DNA binding; P:DNA recombination; P:DNA integration	NA	NA	no IPS match	no IPS match	no IPS match
307653-ORF9	centrosomal protein of 290 kDa-like	189	6	2.37143e-07	73.96	3	F:GO:0003677; P:GO:0006310; P:GO:0015074	F:DNA binding; P:DNA recombination; P:DNA integration	NA	NA	no IPS match	no IPS match	no IPS match
8860-ORF3	centrosomal protein of 41 kDa isoform X2	135	2	3.93703e-07	100	NA	NA	NA	NA	NA	no IPS match	no IPS match	no IPS match
8860-ORF4	centrosomal protein of 41 kDa isoform X2	128	2	3.23352e-07	100	NA	NA	NA	NA	NA	no IPS match	no IPS match	no IPS match
8860-ORF5	centrosomal protein of 41 kDa isoform X2	98	2	2.04896e-07	100	NA	NA	NA	NA	NA	no IPS match	no IPS match	no IPS match
103961-ORF1	centrosomal protein of 78 kDa isoform X1	145	3	1.06378e-10	86.27	NA	NA	NA	NA	NA	no IPS match	no IPS match	no IPS match
245101-ORF1	centrosome and spindle pole-associated protein 1	151	5	5.89882e-15	68.84	NA	NA	NA	NA	NA	mobidb-lite (MOBIDB_LITE)	no GO terms	no GO terms
245101-ORF2	centrosome and spindle pole-associated protein 1	121	1	1.64473e-13	89.47	NA	NA	NA	NA	NA	mobidb-lite (MOBIDB_LITE)	no GO terms	no GO terms
255815-ORF1	centrosome and spindle pole-associated protein 1	111	1	0.000416747	84	NA	NA	NA	NA	NA	no IPS match	no IPS match	no IPS match
306848-ORF2	centrosome and spindle pole-associated protein 1	183	20	2.26697e-09	84.84	4	C:GO:0000922; C:GO:0005813; C:GO:0005874; P:GO:0032467	C:spindle pole; C:centrosome; C:microtubule; P:positive regulation of cytokinesis	NA	NA	Coil (COILS); IPR026708 (PANTHER)	C:GO:0000922; C:GO:0005813; C:GO:0005874; P:GO:0032467	C:spindle pole; C:centrosome; C:microtubule; P:positive regulation of cytokinesis
306848-ORF3	centrosome and spindle pole-associated protein 1	150	12	5.03441e-07	85.4	4	C:GO:0000922; C:GO:0005813; C:GO:0005874; P:GO:0032467	C:spindle pole; C:centrosome; C:microtubule; P:positive regulation of cytokinesis	NA	NA	Coil (COILS); mobidb-lite (MOBIDB_LITE); IPR026708 (PANTHER)	C:GO:0000922; C:GO:0005813; C:GO:0005874; P:GO:0032467	C:spindle pole; C:centrosome; C:microtubule; P:positive regulation of cytokinesis
306848-ORF1	centrosome and spindle pole-associated protein 1 isoform X1	114	20	4.18694e-14	83.42	4	C:GO:0000922; C:GO:0005813; C:GO:0005874; P:GO:0032467	C:spindle pole; C:centrosome; C:microtubule; P:positive regulation of cytokinesis	NA	NA	mobidb-lite (MOBIDB_LITE)	no GO terms	no GO terms
139588-ORF1	centrosome-associated protein CEP250 isoform X1	145	4	3.84741e-15	91.49	NA	NA	NA	NA	NA	Coil (COILS); mobidb-lite (MOBIDB_LITE)	no GO terms	no GO terms
139588-ORF3	centrosome-associated protein CEP250 isoform X1	121	4	1.24615e-09	90	NA	NA	NA	NA	NA	Coil (COILS); mobidb-lite (MOBIDB_LITE)	no GO terms	no GO terms
139588-ORF2	centrosome-associated protein CEP250 isoform X2	142	4	1.83138e-14	91.49	NA	NA	NA	NA	NA	Coil (COILS); mobidb-lite (MOBIDB_LITE)	no GO terms	no GO terms
139588-ORF4	centrosome-associated protein CEP250 isoform X4	112	4	6.01349e-08	89.19	NA	NA	NA	NA	NA	Coil (COILS)	no GO terms	no GO terms
125017-ORF1	cerebral cavernous malformations protein 2 homolog	150	1	7.56115e-06	81.08	NA	NA	NA	NA	NA	no IPS match	no IPS match	no IPS match
63363-ORF1	cerebral cavernous malformations protein 2 homolog	99	2	3.57367e-10	91.67	NA	NA	NA	NA	NA	no IPS match	no IPS match	no IPS match
188539-ORF1	cGMP-specific 3',5'-cyclic phosphodiesterase isoform X2	111	20	3.21896e-07	89.4	6	F:GO:0004114; P:GO:0007165; F:GO:0008081; F:GO:0016787; F:GO:0046872; F:GO:0047555	F:3',5'-cyclic-nucleotide phosphodiesterase activity; P:signal transduction; F:phosphoric diester hydrolase activity; F:hydrolase activity; F:metal ion binding; F:3',5'-cyclic-GMP phosphodiesterase activity	NA	NA	IPR002073 (PROSITE_PROFILES)	F:GO:0004114; P:GO:0007165	F:3',5'-cyclic-nucleotide phosphodiesterase activity; P:signal transduction
323723-ORF71	CHK1 checkpoint-like protein	189	20	1.6464e-24	91.94	7	F:GO:0000166; F:GO:0004672; F:GO:0004674; F:GO:0005524; P:GO:0006468; C:GO:0016020; C:GO:0016021	F:nucleotide binding; F:protein kinase activity; F:protein serine/threonine kinase activity; F:ATP binding; P:protein phosphorylation; C:membrane; C:integral component of membrane	NA	NA	no IPS match	no IPS match	no IPS match
323723-ORF72	CHK1 checkpoint-like protein	183	20	1.51399e-24	91.82	7	F:GO:0000166; F:GO:0004672; F:GO:0004674; F:GO:0005524; P:GO:0006468; C:GO:0016020; C:GO:0016021	F:nucleotide binding; F:protein kinase activity; F:protein serine/threonine kinase activity; F:ATP binding; P:protein phosphorylation; C:membrane; C:integral component of membrane	NA	NA	no IPS match	no IPS match	no IPS match
323723-ORF73	CHK1 checkpoint-like protein	168	20	4.74105e-23	91.43	7	F:GO:0000166; F:GO:0004672; F:GO:0004674; F:GO:0005524; P:GO:0006468; C:GO:0016020; C:GO:0016021	F:nucleotide binding; F:protein kinase activity; F:protein serine/threonine kinase activity; F:ATP binding; P:protein phosphorylation; C:membrane; C:integral component of membrane	NA	NA	no IPS match	no IPS match	no IPS match
323723-ORF74	CHK1 checkpoint-like protein	165	20	2.7797e-22	91.32	7	F:GO:0000166; F:GO:0004672; F:GO:0004674; F:GO:0005524; P:GO:0006468; C:GO:0016020; C:GO:0016021	F:nucleotide binding; F:protein kinase activity; F:protein serine/threonine kinase activity; F:ATP binding; P:protein phosphorylation; C:membrane; C:integral component of membrane	NA	NA	no IPS match	no IPS match	no IPS match
323723-ORF75	CHK1 checkpoint-like protein	153	20	5.44747e-19	91.27	7	F:GO:0000166; F:GO:0004672; F:GO:0004674; F:GO:0005524; P:GO:0006468; C:GO:0016020; C:GO:0016021	F:nucleotide binding; F:protein kinase activity; F:protein serine/threonine kinase activity; F:ATP binding; P:protein phosphorylation; C:membrane; C:integral component of membrane	NA	NA	no IPS match	no IPS match	no IPS match
323723-ORF76	CHK1 checkpoint-like protein	114	20	1.02395e-16	95.21	1	F:GO:0016740	F:transferase activity	NA	NA	no IPS match	no IPS match	no IPS match
323723-ORF87	CHK1 checkpoint-like protein	279	20	1.51488e-26	86.14	7	F:GO:0000166; F:GO:0004672; F:GO:0004674; F:GO:0005524; P:GO:0006468; C:GO:0016020; C:GO:0016021	F:nucleotide binding; F:protein kinase activity; F:protein serine/threonine kinase activity; F:ATP binding; P:protein phosphorylation; C:membrane; C:integral component of membrane	NA	NA	mobidb-lite (MOBIDB_LITE); mobidb-lite (MOBIDB_LITE); mobidb-lite (MOBIDB_LITE)	no GO terms	no GO terms
323723-ORF88	CHK1 checkpoint-like protein	195	20	8.35161e-27	89.66	8	F:GO:0000166; F:GO:0004672; F:GO:0004674; F:GO:0005524; P:GO:0006468; C:GO:0016020; C:GO:0016021; F:GO:0016740	F:nucleotide binding; F:protein kinase activity; F:protein serine/threonine kinase activity; F:ATP binding; P:protein phosphorylation; C:membrane; C:integral component of membrane; F:transferase activity	NA	NA	mobidb-lite (MOBIDB_LITE); mobidb-lite (MOBIDB_LITE); mobidb-lite (MOBIDB_LITE)	no GO terms	no GO terms
267816-ORF1	cholecystokinin receptor type A-like	151	2	0.000183375	74.64	NA	NA	NA	NA	NA	no IPS match	no IPS match	no IPS match
304573-ORF1	cholecystokinin receptor type A-like	168	2	2.53149e-08	68.03	NA	NA	NA	NA	NA	no IPS match	no IPS match	no IPS match
51021-ORF1	cholesterol desaturase daf-36	129	2	3.85864e-06	95.65	5	C:GO:0016020; C:GO:0016021; F:GO:0016491; F:GO:0051537; P:GO:0055114	C:membrane; C:integral component of membrane; F:oxidoreductase activity; F:2 iron, 2 sulfur cluster binding; P:oxidation-reduction process	NA	NA	no IPS match	no IPS match	no IPS match
51021-ORF2	cholesterol desaturase daf-36	126	3	3.98852e-06	90.43	5	C:GO:0016020; C:GO:0016021; F:GO:0016491; F:GO:0051537; P:GO:0055114	C:membrane; C:integral component of membrane; F:oxidoreductase activity; F:2 iron, 2 sulfur cluster binding; P:oxidation-reduction process	NA	NA	no IPS match	no IPS match	no IPS match
51021-ORF3	cholesterol desaturase daf-36	113	4	1.63013e-06	87.83	5	C:GO:0016020; C:GO:0016021; F:GO:0016491; F:GO:0051537; P:GO:0055114	C:membrane; C:integral component of membrane; F:oxidoreductase activity; F:2 iron, 2 sulfur cluster binding; P:oxidation-reduction process	NA	NA	no IPS match	no IPS match	no IPS match
51021-ORF4	cholesterol desaturase daf-36	104	4	1.40366e-06	87.83	5	C:GO:0016020; C:GO:0016021; F:GO:0016491; F:GO:0051537; P:GO:0055114	C:membrane; C:integral component of membrane; F:oxidoreductase activity; F:2 iron, 2 sulfur cluster binding; P:oxidation-reduction process	NA	NA	no IPS match	no IPS match	no IPS match
315005-ORF1	choline transporter-like protein 2	114	1	5.64589e-07	83.87	NA	NA	NA	NA	NA	no IPS match	no IPS match	no IPS match
120316-ORF1	cholinesterase 1	141	7	7.38383e-08	78.24	1	F:GO:0052689	F:carboxylic ester hydrolase activity	EC:3.1.1.1	Carboxylesterase	no IPS match	no IPS match	no IPS match
120316-ORF2	cholinesterase 1	115	8	4.51775e-08	75.77	1	F:GO:0052689	F:carboxylic ester hydrolase activity	EC:3.1.1.1	Carboxylesterase	no IPS match	no IPS match	no IPS match
120316-ORF3	cholinesterase 1	146	8	2.11407e-08	76.02	1	F:GO:0052689	F:carboxylic ester hydrolase activity	EC:3.1.1.1	Carboxylesterase	no IPS match	no IPS match	no IPS match
232543-ORF2	chondroitin sulfate N-acetylgalactosaminyltransferase 1	150	20	6.0164e-24	70.79	18	P:GO:0001958; C:GO:0005794; F:GO:0008376; F:GO:0008955; F:GO:0015020; C:GO:0016020; C:GO:0016021; F:GO:0016740; P:GO:0019276; P:GO:0030198; P:GO:0030204; P:GO:0030206; C:GO:0032580; P:GO:0046398; F:GO:0047237; F:GO:0047238; P:GO:0050653; P:GO:0051216	P:endochondral ossification; C:Golgi apparatus; F:acetylgalactosaminyltransferase activity; F:peptidoglycan glycosyltransferase activity; F:glucuronosyltransferase activity; C:membrane; C:integral component of membrane; F:transferase activity; P:UDP-N-acetylgalactosamine metabolic process; P:extracellular matrix organization; P:chondroitin sulfate metabolic process; P:chondroitin sulfate biosynth…	NA	NA	no IPS match	no IPS match	no IPS match
232543-ORF3	chondroitin sulfate N-acetylgalactosaminyltransferase 1	134	20	4.07844e-20	70.32	18	P:GO:0001958; C:GO:0005794; F:GO:0008376; F:GO:0008955; F:GO:0015020; C:GO:0016020; C:GO:0016021; F:GO:0016740; P:GO:0019276; P:GO:0030198; P:GO:0030204; P:GO:0030206; C:GO:0032580; P:GO:0046398; F:GO:0047237; F:GO:0047238; P:GO:0050653; P:GO:0051216	P:endochondral ossification; C:Golgi apparatus; F:acetylgalactosaminyltransferase activity; F:peptidoglycan glycosyltransferase activity; F:glucuronosyltransferase activity; C:membrane; C:integral component of membrane; F:transferase activity; P:UDP-N-acetylgalactosamine metabolic process; P:extracellular matrix organization; P:chondroitin sulfate metabolic process; P:chondroitin sulfate biosynth…	NA	NA	no IPS match	no IPS match	no IPS match
232543-ORF4	chondroitin sulfate N-acetylgalactosaminyltransferase 1	131	20	1.76564e-19	69.62	18	P:GO:0001958; C:GO:0005794; F:GO:0008376; F:GO:0008955; F:GO:0015020; C:GO:0016020; C:GO:0016021; F:GO:0016740; P:GO:0019276; P:GO:0030198; P:GO:0030204; P:GO:0030206; C:GO:0032580; P:GO:0046398; F:GO:0047237; F:GO:0047238; P:GO:0050653; P:GO:0051216	P:endochondral ossification; C:Golgi apparatus; F:acetylgalactosaminyltransferase activity; F:peptidoglycan glycosyltransferase activity; F:glucuronosyltransferase activity; C:membrane; C:integral component of membrane; F:transferase activity; P:UDP-N-acetylgalactosamine metabolic process; P:extracellular matrix organization; P:chondroitin sulfate metabolic process; P:chondroitin sulfate biosynth…	NA	NA	no IPS match	no IPS match	no IPS match
232543-ORF5	chondroitin sulfate N-acetylgalactosaminyltransferase 1	128	20	1.02333e-18	68.88	18	P:GO:0001958; C:GO:0005794; F:GO:0008376; F:GO:0008955; F:GO:0015020; C:GO:0016020; C:GO:0016021; F:GO:0016740; P:GO:0019276; P:GO:0030198; P:GO:0030204; P:GO:0030206; C:GO:0032580; P:GO:0046398; F:GO:0047237; F:GO:0047238; P:GO:0050653; P:GO:0051216	P:endochondral ossification; C:Golgi apparatus; F:acetylgalactosaminyltransferase activity; F:peptidoglycan glycosyltransferase activity; F:glucuronosyltransferase activity; C:membrane; C:integral component of membrane; F:transferase activity; P:UDP-N-acetylgalactosamine metabolic process; P:extracellular matrix organization; P:chondroitin sulfate metabolic process; P:chondroitin sulfate biosynth…	NA	NA	no IPS match	no IPS match	no IPS match
232543-ORF1	chondroitin sulfate N-acetylgalactosaminyltransferase 1-like	111	5	1.648e-14	84.86	4	C:GO:0005794; F:GO:0008376; F:GO:0016740; C:GO:0032580	C:Golgi apparatus; F:acetylgalactosaminyltransferase activity; F:transferase activity; C:Golgi cisterna membrane	NA	NA	no IPS match	no IPS match	no IPS match
232543-ORF6	chondroitin sulfate N-acetylgalactosaminyltransferase 1-like	104	4	4.58325e-13	85.29	4	C:GO:0005794; F:GO:0008376; F:GO:0016740; C:GO:0032580	C:Golgi apparatus; F:acetylgalactosaminyltransferase activity; F:transferase activity; C:Golgi cisterna membrane	NA	NA	no IPS match	no IPS match	no IPS match
232543-ORF7	chondroitin sulfate N-acetylgalactosaminyltransferase 1-like	101	4	2.08414e-12	84.85	4	C:GO:0005794; F:GO:0008376; F:GO:0016740; C:GO:0032580	C:Golgi apparatus; F:acetylgalactosaminyltransferase activity; F:transferase activity; C:Golgi cisterna membrane	NA	NA	no IPS match	no IPS match	no IPS match
300972-ORF4	chorion transcription factor Cf2 isoform X2	311	20	3.49126e-15	59.44	1	F:GO:0003676	F:nucleic acid binding	NA	NA	PF00096 (PFAM); G3DSA:3.30.160.60 (GENE3D); PTHR24376:SF89 (PANTHER); PTHR24376 (PANTHER); IPR013087 (PROSITE_PATTERNS); IPR013087 (PROSITE_PROFILES); IPR013087 (PROSITE_PROFILES); IPR036236 (SUPERFAMILY); IPR036236 (SUPERFAMILY)	F:GO:0003676	F:nucleic acid binding
300972-ORF5	chorion transcription factor Cf2 isoform X2	239	20	1.01335e-13	59.94	1	F:GO:0003676	F:nucleic acid binding	NA	NA	PF00096 (PFAM); G3DSA:3.30.160.60 (GENE3D); PTHR24376:SF89 (PANTHER); PTHR24376 (PANTHER); IPR013087 (PROSITE_PATTERNS); IPR013087 (PROSITE_PROFILES); IPR013087 (PROSITE_PROFILES); IPR036236 (SUPERFAMILY); IPR036236 (SUPERFAMILY)	F:GO:0003676	F:nucleic acid binding
315393-ORF1	chromatin complexes subunit BAP18-like	129	20	1.44016e-07	92.07	3	F:GO:0003677; C:GO:0016589; C:GO:0071339	F:DNA binding; C:NURF complex; C:MLL1 complex	NA	NA	no IPS match	no IPS match	no IPS match
315393-ORF2	chromatin complexes subunit BAP18-like	123	14	2.95628e-06	94	3	F:GO:0003677; C:GO:0016589; C:GO:0071339	F:DNA binding; C:NURF complex; C:MLL1 complex	NA	NA	no IPS match	no IPS match	no IPS match
299809-ORF7	chromatin modification-related protein eaf-1-like	195	1	0.000483275	50.94	NA	NA	NA	NA	NA	no IPS match	no IPS match	no IPS match
217857-ORF1	chromodomain-helicase-DNA-binding protein 1 isoform X1	105	20	4.28761e-12	91.33	7	P:GO:0000413; F:GO:0003677; F:GO:0003755; F:GO:0004386; F:GO:0005524; C:GO:0005634; F:GO:0016853	P:protein peptidyl-prolyl isomerization; F:DNA binding; F:peptidyl-prolyl cis-trans isomerase activity; F:helicase activity; F:ATP binding; C:nucleus; F:isomerase activity	NA	NA	no IPS match	no IPS match	no IPS match
313609-ORF1	cilia- and flagella-associated protein 206-like	248	13	4.71179e-16	83.19	1	C:GO:0031514	C:motile cilium	NA	NA	no IPS match	no IPS match	no IPS match
313609-ORF10	cilia- and flagella-associated protein 206-like	115	11	3.55275e-13	84.34	1	C:GO:0031514	C:motile cilium	NA	NA	no IPS match	no IPS match	no IPS match
313609-ORF2	cilia- and flagella-associated protein 206-like	236	13	6.89591e-15	82.45	1	C:GO:0031514	C:motile cilium	NA	NA	no IPS match	no IPS match	no IPS match
313609-ORF3	cilia- and flagella-associated protein 206-like	224	10	1.68913e-12	83.56	1	C:GO:0031514	C:motile cilium	NA	NA	no IPS match	no IPS match	no IPS match
313609-ORF4	cilia- and flagella-associated protein 206-like	221	8	1.01473e-11	85.87	1	C:GO:0031514	C:motile cilium	NA	NA	no IPS match	no IPS match	no IPS match
313609-ORF6	cilia- and flagella-associated protein 206-like	186	8	8.79839e-11	86.06	1	C:GO:0031514	C:motile cilium	NA	NA	no IPS match	no IPS match	no IPS match
313609-ORF7	cilia- and flagella-associated protein 206-like	150	12	2.78078e-11	86.89	1	C:GO:0031514	C:motile cilium	NA	NA	no IPS match	no IPS match	no IPS match
313609-ORF8	cilia- and flagella-associated protein 206-like	132	12	3.27256e-11	86.89	1	C:GO:0031514	C:motile cilium	NA	NA	no IPS match	no IPS match	no IPS match
313609-ORF9	cilia- and flagella-associated protein 206-like	151	13	5.82548e-16	84.19	1	C:GO:0031514	C:motile cilium	NA	NA	no IPS match	no IPS match	no IPS match
243973-ORF1	cilia- and flagella-associated protein 36	125	1	1.04626e-06	96.43	NA	NA	NA	NA	NA	no IPS match	no IPS match	no IPS match
243973-ORF2	cilia- and flagella-associated protein 36	141	1	0.000145796	96.43	NA	NA	NA	NA	NA	no IPS match	no IPS match	no IPS match
313064-ORF3	cilia- and flagella-associated protein 43	108	2	1.63449e-08	88.44	NA	NA	NA	NA	NA	mobidb-lite (MOBIDB_LITE)	no GO terms	no GO terms
132005-ORF3	cilia- and flagella-associated protein 43-like	99	3	3.17084e-13	87.16	NA	NA	NA	NA	NA	mobidb-lite (MOBIDB_LITE)	no GO terms	no GO terms
316394-ORF1	cilia- and flagella-associated protein 43-like	168	20	1.24734e-09	79.49	1	F:GO:0003824	F:catalytic activity	NA	NA	no IPS match	no IPS match	no IPS match
316394-ORF2	cilia- and flagella-associated protein 43-like	102	20	4.17793e-09	82.21	1	F:GO:0003824	F:catalytic activity	NA	NA	no IPS match	no IPS match	no IPS match
170631-ORF1	cilia- and flagella-associated protein 46-like	169	10	3.15326e-07	61.95	NA	NA	NA	NA	NA	no IPS match	no IPS match	no IPS match
299829-ORF1	cilia- and flagella-associated protein 46-like	201	2	5.67203e-08	67.16	NA	NA	NA	NA	NA	no IPS match	no IPS match	no IPS match
299829-ORF2	cilia- and flagella-associated protein 46-like	189	2	7.7832e-07	67.74	NA	NA	NA	NA	NA	no IPS match	no IPS match	no IPS match
309027-ORF1	cilia- and flagella-associated protein 46-like	207	1	0.00087057	73.81	NA	NA	NA	NA	NA	no IPS match	no IPS match	no IPS match
309027-ORF7	cilia- and flagella-associated protein 46-like	132	2	0.000812495	73.17	NA	NA	NA	NA	NA	no IPS match	no IPS match	no IPS match
309027-ORF8	cilia- and flagella-associated protein 46-like	129	2	0.000946474	73.17	NA	NA	NA	NA	NA	no IPS match	no IPS match	no IPS match
309121-ORF4	cilia- and flagella-associated protein 46-like	331	5	1.65025e-10	51.59	NA	NA	NA	NA	NA	Coil (COILS); G3DSA:3.30.70.1820 (GENE3D)	no GO terms	no GO terms
309121-ORF5	cilia- and flagella-associated protein 46-like	271	2	3.50046e-09	61.24	NA	NA	NA	NA	NA	no IPS match	no IPS match	no IPS match
309121-ORF6	cilia- and flagella-associated protein 46-like	268	2	3.89811e-09	61.24	NA	NA	NA	NA	NA	no IPS match	no IPS match	no IPS match
309289-ORF1	cilia- and flagella-associated protein 46-like	207	2	4.43163e-06	64.29	NA	NA	NA	NA	NA	Coil (COILS); G3DSA:3.30.250.20 (GENE3D)	no GO terms	no GO terms
323739-ORF26	cilia- and flagella-associated protein 46-like	412	3	6.15182e-11	58.05	NA	NA	NA	NA	NA	no IPS match	no IPS match	no IPS match
323739-ORF27	cilia- and flagella-associated protein 46-like	379	3	4.24356e-11	58.05	NA	NA	NA	NA	NA	no IPS match	no IPS match	no IPS match
323739-ORF28	cilia- and flagella-associated protein 46-like	334	3	2.49214e-11	58.05	NA	NA	NA	NA	NA	no IPS match	no IPS match	no IPS match
323739-ORF29	cilia- and flagella-associated protein 46-like	310	3	1.65946e-12	57.52	NA	NA	NA	NA	NA	no IPS match	no IPS match	no IPS match
323739-ORF30	cilia- and flagella-associated protein 46-like	226	2	2.03692e-05	57.69	NA	NA	NA	NA	NA	no IPS match	no IPS match	no IPS match
323739-ORF31	cilia- and flagella-associated protein 46-like	211	2	2.06553e-06	58.33	NA	NA	NA	NA	NA	no IPS match	no IPS match	no IPS match
294288-ORF1	cilia- and flagella-associated protein 61-like	105	19	9.11173e-13	83.83	1	C:GO:0031514	C:motile cilium	NA	NA	no IPS match	no IPS match	no IPS match
294288-ORF2	cilia- and flagella-associated protein 61-like	101	18	1.53344e-12	83.45	1	C:GO:0031514	C:motile cilium	NA	NA	no IPS match	no IPS match	no IPS match
299554-ORF2	cilia- and flagella-associated protein 61-like	123	20	1.57417e-09	76.69	3	F:GO:0003677; P:GO:0006310; P:GO:0015074	F:DNA binding; P:DNA recombination; P:DNA integration	NA	NA	no IPS match	no IPS match	no IPS match
304438-ORF7	cilia- and flagella-associated protein 61-like	123	20	4.84217e-09	77.12	1	F:GO:0003676	F:nucleic acid binding	NA	NA	no IPS match	no IPS match	no IPS match
205068-ORF2	cilia- and flagella-associated protein 69	111	4	4.52653e-06	97.92	1	C:GO:0031514	C:motile cilium	NA	NA	no IPS match	no IPS match	no IPS match
205068-ORF1	cilia- and flagella-associated protein 69-like	150	20	2.7571e-11	85.34	1	C:GO:0031514	C:motile cilium	NA	NA	no IPS match	no IPS match	no IPS match
215125-ORF2	circularly permutated Ras protein 1	106	1	3.07967e-09	90.91	NA	NA	NA	NA	NA	no IPS match	no IPS match	no IPS match
288089-ORF1	Circumsporozoite protein	136	20	5.36006e-11	74.83	3	F:GO:0003676; F:GO:0008270; P:GO:0015074	F:nucleic acid binding; F:zinc ion binding; P:DNA integration	NA	NA	no IPS match	no IPS match	no IPS match
304016-ORF2	Circumsporozoite protein	430	20	1.26491e-62	67.09	2	F:GO:0003676; F:GO:0008270	F:nucleic acid binding; F:zinc ion binding	NA	NA	mobidb-lite (MOBIDB_LITE); mobidb-lite (MOBIDB_LITE); PTHR22955 (PANTHER)	no GO terms	no GO terms
304969-ORF4	Circumsporozoite protein	123	20	5.22017e-11	78.17	NA	NA	NA	NA	NA	no IPS match	no IPS match	no IPS match
305077-ORF1	Circumsporozoite protein	180	20	7.82458e-24	87.18	2	F:GO:0003676; P:GO:0015074	F:nucleic acid binding; P:DNA integration	NA	NA	no IPS match	no IPS match	no IPS match
305077-ORF2	Circumsporozoite protein	132	20	3.18469e-16	85.55	2	F:GO:0003676; P:GO:0015074	F:nucleic acid binding; P:DNA integration	NA	NA	no IPS match	no IPS match	no IPS match
305077-ORF25	Circumsporozoite protein	450	20	9.56961e-66	83.41	2	F:GO:0003676; P:GO:0015074	F:nucleic acid binding; P:DNA integration	NA	NA	IPR036397 (G3DSA:3.30.420.GENE3D); PTHR22955 (PANTHER); IPR012337 (SUPERFAMILY)	F:GO:0003676	F:nucleic acid binding
305077-ORF26	Circumsporozoite protein	414	20	3.88927e-61	84.92	2	F:GO:0003676; P:GO:0015074	F:nucleic acid binding; P:DNA integration	NA	NA	IPR036397 (G3DSA:3.30.420.GENE3D); PTHR22955 (PANTHER); IPR012337 (SUPERFAMILY)	F:GO:0003676	F:nucleic acid binding
305077-ORF33	Circumsporozoite protein	147	20	1.41588e-16	87.75	1	F:GO:0003676	F:nucleic acid binding	NA	NA	PTHR22955 (PANTHER); IPR012337 (SUPERFAMILY)	no GO terms	no GO terms
305077-ORF7	Circumsporozoite protein	132	20	7.35714e-14	82.87	2	F:GO:0003676; P:GO:0015074	F:nucleic acid binding; P:DNA integration	NA	NA	no IPS match	no IPS match	no IPS match
310091-ORF1	Circumsporozoite protein	123	20	3.28984e-13	77.49	NA	NA	NA	NA	NA	no IPS match	no IPS match	no IPS match
310091-ORF2	Circumsporozoite protein	111	20	4.56019e-10	78.62	2	F:GO:0003676; P:GO:0015074	F:nucleic acid binding; P:DNA integration	NA	NA	no IPS match	no IPS match	no IPS match
310091-ORF5	Circumsporozoite protein	391	20	5.14517e-67	67.5	2	F:GO:0003676; F:GO:0008270	F:nucleic acid binding; F:zinc ion binding	NA	NA	PTHR22955 (PANTHER)	no GO terms	no GO terms
310091-ORF6	Circumsporozoite protein	247	20	6.23508e-43	74.94	2	F:GO:0003676; F:GO:0008270	F:nucleic acid binding; F:zinc ion binding	NA	NA	PTHR22955 (PANTHER)	no GO terms	no GO terms
310091-ORF7	Circumsporozoite protein	190	20	3.09265e-33	73.81	3	F:GO:0003676; F:GO:0008270; P:GO:0015074	F:nucleic acid binding; F:zinc ion binding; P:DNA integration	NA	NA	no IPS match	no IPS match	no IPS match
314526-ORF5	Circumsporozoite protein	108	20	5.00991e-15	84.14	2	F:GO:0003676; F:GO:0008270	F:nucleic acid binding; F:zinc ion binding	NA	NA	no IPS match	no IPS match	no IPS match
53123-ORF1	Circumsporozoite protein	172	20	5.73708e-11	88.26	5	F:GO:0003676; C:GO:0005622; P:GO:0015074; P:GO:0035556; F:GO:0046872	F:nucleic acid binding; C:intracellular; P:DNA integration; P:intracellular signal transduction; F:metal ion binding	NA	NA	mobidb-lite (MOBIDB_LITE)	no GO terms	no GO terms
323691-ORF83	clathrin heavy chain linker domain-containing protein 1-like	276	18	7.40676e-18	54.87	2	C:GO:0016020; C:GO:0016021	C:membrane; C:integral component of membrane	NA	NA	no IPS match	no IPS match	no IPS match
323691-ORF85	clathrin heavy chain linker domain-containing protein 1-like	969	14	3.96082e-22	48.24	3	F:GO:0004672; F:GO:0005524; P:GO:0006468	F:protein kinase activity; F:ATP binding; P:protein phosphorylation	NA	NA	no IPS match	no IPS match	no IPS match
323691-ORF86	clathrin heavy chain linker domain-containing protein 1-like	909	11	2.74587e-17	48.5	3	F:GO:0004672; F:GO:0005524; P:GO:0006468	F:protein kinase activity; F:ATP binding; P:protein phosphorylation	NA	NA	no IPS match	no IPS match	no IPS match
225823-ORF3	clathrin light chain A	99	2	1.575e-07	93.55	NA	NA	NA	NA	NA	no IPS match	no IPS match	no IPS match
225823-ORF4	clathrin light chain A	120	3	2.13565e-11	87.82	NA	NA	NA	NA	NA	mobidb-lite (MOBIDB_LITE)	no GO terms	no GO terms
225823-ORF5	clathrin light chain A	111	3	9.48684e-10	87.51	NA	NA	NA	NA	NA	mobidb-lite (MOBIDB_LITE)	no GO terms	no GO terms
225823-ORF6	clathrin light chain A	102	2	3.0566e-08	93.55	NA	NA	NA	NA	NA	mobidb-lite (MOBIDB_LITE)	no GO terms	no GO terms
225823-ORF1	clathrin light chain A isoform X5	156	9	2.4603e-12	72.25	NA	NA	NA	NA	NA	no IPS match	no IPS match	no IPS match
225823-ORF2	clathrin light chain A isoform X5	153	9	2.61863e-12	72.25	NA	NA	NA	NA	NA	no IPS match	no IPS match	no IPS match
311485-ORF3	cleavage stimulation factor subunit 1	140	20	1.44051e-17	79.47	2	C:GO:0005654; C:GO:0005848	C:nucleoplasm; C:mRNA cleavage stimulating factor complex	NA	NA	IPR015943 (G3DSA:2.130.10.GENE3D); PTHR44133 (PANTHER); IPR017986 (PROSITE_PROFILES); IPR001680 (PROSITE_PROFILES); IPR036322 (SUPERFAMILY)	F:GO:0005515	F:protein binding
311485-ORF4	cleavage stimulation factor subunit 1	125	20	1.31549e-17	79.75	2	C:GO:0005654; C:GO:0005848	C:nucleoplasm; C:mRNA cleavage stimulating factor complex	NA	NA	IPR015943 (G3DSA:2.130.10.GENE3D); PTHR44133 (PANTHER); IPR001680 (PROSITE_PROFILES); IPR017986 (PROSITE_PROFILES); IPR036322 (SUPERFAMILY)	F:GO:0005515	F:protein binding
311485-ORF5	cleavage stimulation factor subunit 1	101	20	3.37134e-12	84.04	NA	NA	NA	NA	NA	IPR015943 (G3DSA:2.130.10.GENE3D); IPR017986 (PROSITE_PROFILES); IPR001680 (PROSITE_PROFILES); IPR036322 (SUPERFAMILY)	F:GO:0005515	F:protein binding
175968-ORF1	cleft lip and palate transmembrane protein 1-like protein isoform X2	133	2	2.98465e-09	87.18	3	P:GO:0006915; C:GO:0016020; C:GO:0016021	P:apoptotic process; C:membrane; C:integral component of membrane	NA	NA	no IPS match	no IPS match	no IPS match
175968-ORF2	cleft lip and palate transmembrane protein 1-like protein isoform X2	127	2	7.2823e-08	86.49	3	P:GO:0006915; C:GO:0016020; C:GO:0016021	P:apoptotic process; C:membrane; C:integral component of membrane	NA	NA	no IPS match	no IPS match	no IPS match
46584-ORF1	CLIP-associating protein 1-like isoform X1	126	6	6.27018e-05	88.89	NA	NA	NA	NA	NA	no IPS match	no IPS match	no IPS match
323738-ORF14	CLUMA_CG003653, isoform A	141	20	1.14296e-06	65.57	6	F:GO:0003964; P:GO:0006278; F:GO:0008168; F:GO:0016706; P:GO:0032259; P:GO:0055114	F:RNA-directed DNA polymerase activity; P:RNA-dependent DNA biosynthetic process; F:methyltransferase activity; F:oxidoreductase activity, acting on paired donors, with incorporation or reduction of molecular oxygen, 2-oxoglutarate as one donor, and incorporation of one atom each of oxygen into both donors; P:methylation; P:oxidation-reduction process	NA	NA	no IPS match	no IPS match	no IPS match
13250-ORF4	CLUMA_CG011805, isoform A	143	1	4.76753e-05	71.43	NA	NA	NA	NA	NA	no IPS match	no IPS match	no IPS match
310958-ORF5	CLUMA_CG011805, isoform A	139	1	4.78471e-05	71.43	NA	NA	NA	NA	NA	no IPS match	no IPS match	no IPS match
318787-ORF7	CMP-N-acetylneuraminate-beta-galactosamide-alpha-2,3-sialyltransferase 1-like	108	20	3.56518e-07	77.75	18	F:GO:0003964; C:GO:0005794; P:GO:0006278; P:GO:0006486; F:GO:0008168; F:GO:0008373; C:GO:0016020; C:GO:0016021; F:GO:0016491; F:GO:0016651; F:GO:0016706; F:GO:0016740; F:GO:0016757; P:GO:0032259; F:GO:0048038; F:GO:0051287; P:GO:0055114; P:GO:0097503	F:RNA-directed DNA polymerase activity; C:Golgi apparatus; P:RNA-dependent DNA biosynthetic process; P:protein glycosylation; F:methyltransferase activity; F:sialyltransferase activity; C:membrane; C:integral component of membrane; F:oxidoreductase activity; F:oxidoreductase activity, acting on NAD(P)H; F:oxidoreductase activity, acting on paired donors, with incorporation or reduction of molecul…	NA	NA	no IPS match	no IPS match	no IPS match
318787-ORF8	CMP-N-acetylneuraminate-beta-galactosamide-alpha-2,3-sialyltransferase 1-like	99	20	6.69855e-07	78.29	14	F:GO:0003964; C:GO:0005794; P:GO:0006278; P:GO:0006486; F:GO:0008168; F:GO:0008373; C:GO:0016020; C:GO:0016021; F:GO:0016706; F:GO:0016740; F:GO:0016757; P:GO:0032259; P:GO:0055114; P:GO:0097503	F:RNA-directed DNA polymerase activity; C:Golgi apparatus; P:RNA-dependent DNA biosynthetic process; P:protein glycosylation; F:methyltransferase activity; F:sialyltransferase activity; C:membrane; C:integral component of membrane; F:oxidoreductase activity, acting on paired donors, with incorporation or reduction of molecular oxygen, 2-oxoglutarate as one donor, and incorporation of one atom eac…	NA	NA	no IPS match	no IPS match	no IPS match
13012-ORF1	CMP-sialic acid transporter-like	150	2	2.51348e-13	85.79	NA	NA	NA	NA	NA	no IPS match	no IPS match	no IPS match
13012-ORF2	CMP-sialic acid transporter-like	144	2	2.37713e-13	85.79	NA	NA	NA	NA	NA	no IPS match	no IPS match	no IPS match
13012-ORF3	CMP-sialic acid transporter-like	126	2	2.63542e-13	85.79	NA	NA	NA	NA	NA	no IPS match	no IPS match	no IPS match
13012-ORF4	CMP-sialic acid transporter-like	150	2	2.51348e-13	85.79	NA	NA	NA	NA	NA	no IPS match	no IPS match	no IPS match
13012-ORF5	CMP-sialic acid transporter-like	141	1	2.59672e-11	93.94	NA	NA	NA	NA	NA	no IPS match	no IPS match	no IPS match
149157-ORF1	coagulation factor VII	128	20	6.15731e-10	70.79	15	F:GO:0004252; F:GO:0005509; C:GO:0005576; P:GO:0006508; P:GO:0007219; P:GO:0007275; P:GO:0007596; F:GO:0008233; F:GO:0008236; C:GO:0016020; C:GO:0016021; F:GO:0016787; P:GO:0030154; F:GO:0046872; P:GO:0050793	F:serine-type endopeptidase activity; F:calcium ion binding; C:extracellular region; P:proteolysis; P:Notch signaling pathway; P:multicellular organism development; P:blood coagulation; F:peptidase activity; F:serine-type peptidase activity; C:membrane; C:integral component of membrane; F:hydrolase activity; P:cell differentiation; F:metal ion binding; P:regulation of developmental process	NA	NA	no IPS match	no IPS match	no IPS match
302073-ORF5	coagulation factor XIII A chain-like	288	20	1.28061e-22	59.98	10	F:GO:0003676; F:GO:0003810; F:GO:0005344; F:GO:0005524; P:GO:0015671; P:GO:0018149; F:GO:0019825; F:GO:0020037; F:GO:0046872; P:GO:0072378	F:nucleic acid binding; F:protein-glutamine gamma-glutamyltransferase activity; F:oxygen carrier activity; F:ATP binding; P:oxygen transport; P:peptide cross-linking; F:oxygen binding; F:heme binding; F:metal ion binding; P:blood coagulation, fibrin clot formation	NA	NA	IPR013087 (PROSITE_PROFILES)	F:GO:0003676	F:nucleic acid binding
302073-ORF6	coagulation factor XIII A chain-like	237	5	4.26218e-14	67.53	3	F:GO:0003810; P:GO:0018149; P:GO:0072378	F:protein-glutamine gamma-glutamyltransferase activity; P:peptide cross-linking; P:blood coagulation, fibrin clot formation	NA	NA	IPR013087 (PROSITE_PROFILES)	F:GO:0003676	F:nucleic acid binding
313043-ORF7	coagulation factor XIII A chain-like	203	20	1.39231e-27	75.96	6	F:GO:0003810; F:GO:0003964; P:GO:0006278; F:GO:0016874; P:GO:0018149; P:GO:0072378	F:protein-glutamine gamma-glutamyltransferase activity; F:RNA-directed DNA polymerase activity; P:RNA-dependent DNA biosynthetic process; F:ligase activity; P:peptide cross-linking; P:blood coagulation, fibrin clot formation	NA	NA	no IPS match	no IPS match	no IPS match
205919-ORF1	coatomer subunit alpha isoform X1	139	20	3.02848e-22	94.65	10	C:GO:0000139; F:GO:0005198; C:GO:0005737; C:GO:0005794; P:GO:0006886; P:GO:0015031; C:GO:0016020; P:GO:0016192; C:GO:0030117; C:GO:0030126	C:Golgi membrane; F:structural molecule activity; C:cytoplasm; C:Golgi apparatus; P:intracellular protein transport; P:protein transport; C:membrane; P:vesicle-mediated transport; C:membrane coat; C:COPI vesicle coat	NA	NA	IPR006692 (PFAM); PTHR19876 (PANTHER); PTHR19876:SF1 (PANTHER)	F:GO:0005198; P:GO:0006886; P:GO:0016192; C:GO:0030117	F:structural molecule activity; P:intracellular protein transport; P:vesicle-mediated transport; C:membrane coat
205919-ORF3	coatomer subunit alpha isoform X1	100	20	3.33059e-15	98.94	10	C:GO:0000139; F:GO:0005198; C:GO:0005737; C:GO:0005794; P:GO:0006886; P:GO:0015031; C:GO:0016020; P:GO:0016192; C:GO:0030117; C:GO:0030126	C:Golgi membrane; F:structural molecule activity; C:cytoplasm; C:Golgi apparatus; P:intracellular protein transport; P:protein transport; C:membrane; P:vesicle-mediated transport; C:membrane coat; C:COPI vesicle coat	NA	NA	IPR006692 (PFAM); PTHR19876 (PANTHER); PTHR19876:SF17 (PANTHER)	F:GO:0005198; P:GO:0006886; P:GO:0016192; C:GO:0030117	F:structural molecule activity; P:intracellular protein transport; P:vesicle-mediated transport; C:membrane coat
205919-ORF4	coatomer subunit alpha isoform X1	108	20	1.23461e-13	91.3	10	C:GO:0000139; F:GO:0005198; C:GO:0005737; C:GO:0005794; P:GO:0006886; P:GO:0015031; C:GO:0016020; P:GO:0016192; C:GO:0030117; C:GO:0030126	C:Golgi membrane; F:structural molecule activity; C:cytoplasm; C:Golgi apparatus; P:intracellular protein transport; P:protein transport; C:membrane; P:vesicle-mediated transport; C:membrane coat; C:COPI vesicle coat	NA	NA	no IPS match	no IPS match	no IPS match
205919-ORF2	coatomer subunit alpha-like	109	20	4.16568e-17	98.75	10	C:GO:0000139; F:GO:0005198; C:GO:0005737; C:GO:0005794; P:GO:0006886; P:GO:0015031; C:GO:0016020; P:GO:0016192; C:GO:0030117; C:GO:0030126	C:Golgi membrane; F:structural molecule activity; C:cytoplasm; C:Golgi apparatus; P:intracellular protein transport; P:protein transport; C:membrane; P:vesicle-mediated transport; C:membrane coat; C:COPI vesicle coat	NA	NA	IPR006692 (PFAM); PTHR19876 (PANTHER); PTHR19876:SF1 (PANTHER)	F:GO:0005198; P:GO:0006886; P:GO:0016192; C:GO:0030117	F:structural molecule activity; P:intracellular protein transport; P:vesicle-mediated transport; C:membrane coat
304737-ORF1	coiled-coil domain-containing protein 102A	146	2	1.69879e-07	94.7	NA	NA	NA	NA	NA	Coil (COILS)	no GO terms	no GO terms
109682-ORF1	coiled-coil domain-containing protein 149 isoform X1	114	2	4.56693e-05	92.31	NA	NA	NA	NA	NA	no IPS match	no IPS match	no IPS match
179257-ORF1	coiled-coil domain-containing protein 150	114	1	1.37047e-06	84.85	NA	NA	NA	NA	NA	no IPS match	no IPS match	no IPS match
179257-ORF2	coiled-coil domain-containing protein 150	129	1	3.80959e-08	86.11	NA	NA	NA	NA	NA	no IPS match	no IPS match	no IPS match
179257-ORF3	coiled-coil domain-containing protein 150	108	1	4.80888e-05	86.21	NA	NA	NA	NA	NA	no IPS match	no IPS match	no IPS match
158292-ORF1	coiled-coil domain-containing protein 178	139	1	3.74311e-06	81.25	NA	NA	NA	NA	NA	Coil (COILS)	no GO terms	no GO terms
158292-ORF2	coiled-coil domain-containing protein 178	115	1	3.20658e-06	81.25	NA	NA	NA	NA	NA	Coil (COILS)	no GO terms	no GO terms
118446-ORF1	coiled-coil domain-containing protein 189-like	114	10	4.42627e-08	93.18	NA	NA	NA	NA	NA	no IPS match	no IPS match	no IPS match
118446-ORF2	coiled-coil domain-containing protein 189-like	105	11	5.01562e-08	92.12	NA	NA	NA	NA	NA	no IPS match	no IPS match	no IPS match
252074-ORF1	coiled-coil domain-containing protein 30	150	1	5.42488e-05	95.83	NA	NA	NA	NA	NA	no IPS match	no IPS match	no IPS match
252074-ORF2	coiled-coil domain-containing protein 30	132	1	2.45595e-05	95.83	NA	NA	NA	NA	NA	no IPS match	no IPS match	no IPS match
252074-ORF3	coiled-coil domain-containing protein 30	124	1	2.83236e-05	95.83	NA	NA	NA	NA	NA	no IPS match	no IPS match	no IPS match
252074-ORF4	coiled-coil domain-containing protein 30	109	1	4.23463e-06	90.32	NA	NA	NA	NA	NA	no IPS match	no IPS match	no IPS match
245000-ORF1	coiled-coil domain-containing protein 40	127	3	1.63284e-14	86.82	1	P:GO:0035082	P:axoneme assembly	NA	NA	no IPS match	no IPS match	no IPS match
245000-ORF2	coiled-coil domain-containing protein 40	115	3	3.82361e-11	85.37	1	P:GO:0035082	P:axoneme assembly	NA	NA	no IPS match	no IPS match	no IPS match
245000-ORF3	coiled-coil domain-containing protein 40	100	2	3.74654e-08	88.62	NA	NA	NA	NA	NA	no IPS match	no IPS match	no IPS match
245000-ORF4	coiled-coil domain-containing protein 40	97	2	1.18899e-07	88.23	NA	NA	NA	NA	NA	no IPS match	no IPS match	no IPS match
1-ORF10	coiled-coil domain-containing protein 57	123	20	4.12033e-07	65.88	8	F:GO:0003676; F:GO:0003677; F:GO:0003964; P:GO:0006278; P:GO:0006310; F:GO:0009007; P:GO:0015074; P:GO:0032775	F:nucleic acid binding; F:DNA binding; F:RNA-directed DNA polymerase activity; P:RNA-dependent DNA biosynthetic process; P:DNA recombination; F:site-specific DNA-methyltransferase (adenine-specific) activity; P:DNA integration; P:DNA methylation on adenine	NA	NA	no IPS match	no IPS match	no IPS match
1-ORF11	coiled-coil domain-containing protein 57	111	3	0.000299819	65.74	NA	NA	NA	NA	NA	no IPS match	no IPS match	no IPS match
135051-ORF1	coiled-coil domain-containing protein 57	119	18	4.41422e-05	65.35	NA	NA	NA	NA	NA	SSF56672 (SUPERFAMILY)	no GO terms	no GO terms
168960-ORF1	coiled-coil domain-containing protein 57	111	3	0.000299819	65.74	NA	NA	NA	NA	NA	no IPS match	no IPS match	no IPS match
186723-ORF1	coiled-coil domain-containing protein 57	111	1	0.000390741	66.67	NA	NA	NA	NA	NA	no IPS match	no IPS match	no IPS match
219298-ORF1	coiled-coil domain-containing protein 57	122	20	2.20992e-06	68.86	NA	NA	NA	NA	NA	SSF56672 (SUPERFAMILY)	no GO terms	no GO terms
219298-ORF2	coiled-coil domain-containing protein 57	106	8	9.71634e-05	65.36	NA	NA	NA	NA	NA	SSF56672 (SUPERFAMILY)	no GO terms	no GO terms
299461-ORF48	coiled-coil domain-containing protein 57	111	3	0.000299819	65.74	NA	NA	NA	NA	NA	no IPS match	no IPS match	no IPS match
299777-ORF33	coiled-coil domain-containing protein 57	108	11	6.10987e-06	78.07	2	F:GO:0003964; P:GO:0006278	F:RNA-directed DNA polymerase activity; P:RNA-dependent DNA biosynthetic process	NA	NA	no IPS match	no IPS match	no IPS match
300388-ORF7	coiled-coil domain-containing protein 57	123	20	2.70501e-07	65.38	8	F:GO:0003676; F:GO:0003677; F:GO:0003964; P:GO:0006278; P:GO:0006310; F:GO:0009007; P:GO:0015074; P:GO:0032775	F:nucleic acid binding; F:DNA binding; F:RNA-directed DNA polymerase activity; P:RNA-dependent DNA biosynthetic process; P:DNA recombination; F:site-specific DNA-methyltransferase (adenine-specific) activity; P:DNA integration; P:DNA methylation on adenine	NA	NA	no IPS match	no IPS match	no IPS match
300388-ORF8	coiled-coil domain-containing protein 57	111	3	0.000202521	64.81	NA	NA	NA	NA	NA	no IPS match	no IPS match	no IPS match
34225-ORF10	coiled-coil domain-containing protein 57	111	3	0.000202521	64.81	NA	NA	NA	NA	NA	no IPS match	no IPS match	no IPS match
34225-ORF9	coiled-coil domain-containing protein 57	123	20	2.70501e-07	65.38	8	F:GO:0003676; F:GO:0003677; F:GO:0003964; P:GO:0006278; P:GO:0006310; F:GO:0009007; P:GO:0015074; P:GO:0032775	F:nucleic acid binding; F:DNA binding; F:RNA-directed DNA polymerase activity; P:RNA-dependent DNA biosynthetic process; P:DNA recombination; F:site-specific DNA-methyltransferase (adenine-specific) activity; P:DNA integration; P:DNA methylation on adenine	NA	NA	no IPS match	no IPS match	no IPS match
3513-ORF4	coiled-coil domain-containing protein 57	123	20	1.35924e-05	64.21	5	F:GO:0003677; F:GO:0003964; P:GO:0006278; P:GO:0006310; P:GO:0015074	F:DNA binding; F:RNA-directed DNA polymerase activity; P:RNA-dependent DNA biosynthetic process; P:DNA recombination; P:DNA integration	NA	NA	no IPS match	no IPS match	no IPS match
52467-ORF4	coiled-coil domain-containing protein 57	123	20	4.12033e-07	65.88	8	F:GO:0003676; F:GO:0003677; F:GO:0003964; P:GO:0006278; P:GO:0006310; F:GO:0009007; P:GO:0015074; P:GO:0032775	F:nucleic acid binding; F:DNA binding; F:RNA-directed DNA polymerase activity; P:RNA-dependent DNA biosynthetic process; P:DNA recombination; F:site-specific DNA-methyltransferase (adenine-specific) activity; P:DNA integration; P:DNA methylation on adenine	NA	NA	no IPS match	no IPS match	no IPS match
52467-ORF5	coiled-coil domain-containing protein 57	111	3	0.000299819	65.74	NA	NA	NA	NA	NA	no IPS match	no IPS match	no IPS match
82841-ORF1	coiled-coil domain-containing protein 57	113	4	0.000241412	67.57	3	F:GO:0003677; P:GO:0006310; P:GO:0015074	F:DNA binding; P:DNA recombination; P:DNA integration	NA	NA	no IPS match	no IPS match	no IPS match
248116-ORF10	coiled-coil domain-containing protein 63 isoform X2	108	1	3.76437e-07	90.32	3	P:GO:0003341; C:GO:0005930; P:GO:0036158	P:cilium movement; C:axoneme; P:outer dynein arm assembly	NA	NA	no IPS match	no IPS match	no IPS match
248116-ORF3	coiled-coil domain-containing protein 63 isoform X2	113	3	8.90397e-11	83.61	3	P:GO:0003341; C:GO:0005930; P:GO:0036158	P:cilium movement; C:axoneme; P:outer dynein arm assembly	NA	NA	Coil (COILS)	no GO terms	no GO terms
248116-ORF4	coiled-coil domain-containing protein 63 isoform X2	110	2	4.97824e-10	86.11	3	P:GO:0003341; C:GO:0005930; P:GO:0036158	P:cilium movement; C:axoneme; P:outer dynein arm assembly	NA	NA	Coil (COILS)	no GO terms	no GO terms
248116-ORF5	coiled-coil domain-containing protein 63 isoform X2	101	1	2.86034e-08	90.91	3	P:GO:0003341; C:GO:0005930; P:GO:0036158	P:cilium movement; C:axoneme; P:outer dynein arm assembly	NA	NA	Coil (COILS)	no GO terms	no GO terms
248116-ORF6	coiled-coil domain-containing protein 63 isoform X2	95	1	2.08684e-07	93.33	3	P:GO:0003341; C:GO:0005930; P:GO:0036158	P:cilium movement; C:axoneme; P:outer dynein arm assembly	NA	NA	no IPS match	no IPS match	no IPS match
248116-ORF9	coiled-coil domain-containing protein 63 isoform X2	118	3	1.29801e-09	83.81	3	P:GO:0003341; C:GO:0005930; P:GO:0036158	P:cilium movement; C:axoneme; P:outer dynein arm assembly	NA	NA	Coil (COILS)	no GO terms	no GO terms
248116-ORF1	coiled-coil domain-containing protein 63-like	131	9	1.23966e-14	79.59	3	P:GO:0003341; C:GO:0005930; P:GO:0036158	P:cilium movement; C:axoneme; P:outer dynein arm assembly	NA	NA	Coil (COILS)	no GO terms	no GO terms
248116-ORF2	coiled-coil domain-containing protein 63-like	126	8	5.32187e-14	79.76	3	P:GO:0003341; C:GO:0005930; P:GO:0036158	P:cilium movement; C:axoneme; P:outer dynein arm assembly	NA	NA	Coil (COILS)	no GO terms	no GO terms
248116-ORF7	coiled-coil domain-containing protein 63-like	151	15	8.81028e-17	76.52	3	P:GO:0003341; C:GO:0005930; P:GO:0036158	P:cilium movement; C:axoneme; P:outer dynein arm assembly	NA	NA	Coil (COILS)	no GO terms	no GO terms
248116-ORF8	coiled-coil domain-containing protein 63-like	142	11	7.93287e-15	78.22	3	P:GO:0003341; C:GO:0005930; P:GO:0036158	P:cilium movement; C:axoneme; P:outer dynein arm assembly	NA	NA	Coil (COILS)	no GO terms	no GO terms
201081-ORF2	coiled-coil domain-containing protein 85C-A isoform X1	130	1	3.67749e-07	78.95	NA	NA	NA	NA	NA	mobidb-lite (MOBIDB_LITE)	no GO terms	no GO terms
201081-ORF3	coiled-coil domain-containing protein 85C-A isoform X1	115	1	6.05559e-07	78.95	NA	NA	NA	NA	NA	mobidb-lite (MOBIDB_LITE)	no GO terms	no GO terms
286276-ORF5	coiled-coil domain-containing protein 94	114	3	2.54537e-14	90.35	NA	NA	NA	NA	NA	no IPS match	no IPS match	no IPS match
286276-ORF6	coiled-coil domain-containing protein 94	105	2	8.10548e-13	97.14	NA	NA	NA	NA	NA	no IPS match	no IPS match	no IPS match
307177-ORF3	collagen alpha-1(I) chain-like	201	20	2.58955e-06	86.69	NA	NA	NA	NA	NA	no IPS match	no IPS match	no IPS match
323723-ORF58	collagen alpha-1(I) chain-like	198	20	6.30023e-08	81.42	NA	NA	NA	NA	NA	no IPS match	no IPS match	no IPS match
323723-ORF60	collagen alpha-1(I) chain-like	129	20	9.34719e-07	90.96	2	C:GO:0016020; C:GO:0016021	C:membrane; C:integral component of membrane	NA	NA	no IPS match	no IPS match	no IPS match
323723-ORF91	collagen alpha-1(I) chain-like	102	20	4.09882e-11	86.16	30	F:GO:0000166; F:GO:0003674; F:GO:0005515; F:GO:0005524; C:GO:0005581; C:GO:0005737; C:GO:0005815; C:GO:0005829; P:GO:0007249; P:GO:0014067; P:GO:0031396; P:GO:0032088; P:GO:0032496; P:GO:0032687; P:GO:0032688; P:GO:0032691; P:GO:0032695; P:GO:0032715; P:GO:0032720; F:GO:0036312; P:GO:0042110; P:GO:0043124; P:GO:0045824; P:GO:0048147; C:GO:0048471; P:GO:0050680; P:GO:0050728; P:GO:1900016; P:GO:19…	F:nucleotide binding; F:molecular_function; F:protein binding; F:ATP binding; C:collagen trimer; C:cytoplasm; C:microtubule organizing center; C:cytosol; P:I-kappaB kinase/NF-kappaB signaling; P:negative regulation of phosphatidylinositol 3-kinase signaling; P:regulation of protein ubiquitination; P:negative regulation of NF-kappaB transcription factor activity; P:response to lipopolysaccharide; …	NA	NA	no IPS match	no IPS match	no IPS match
323723-ORF130	collagen alpha-1(XVIII) chain	237	5	1.36316e-15	80.92	7	C:GO:0005794; P:GO:0006914; P:GO:0015031; C:GO:0016020; C:GO:0016021; C:GO:0030659; C:GO:0031410	C:Golgi apparatus; P:autophagy; P:protein transport; C:membrane; C:integral component of membrane; C:cytoplasmic vesicle membrane; C:cytoplasmic vesicle	NA	NA	mobidb-lite (MOBIDB_LITE)	no GO terms	no GO terms
323723-ORF131	collagen alpha-1(XVIII) chain	219	5	1.09942e-15	80.92	7	C:GO:0005794; P:GO:0006914; P:GO:0015031; C:GO:0016020; C:GO:0016021; C:GO:0030659; C:GO:0031410	C:Golgi apparatus; P:autophagy; P:protein transport; C:membrane; C:integral component of membrane; C:cytoplasmic vesicle membrane; C:cytoplasmic vesicle	NA	NA	mobidb-lite (MOBIDB_LITE)	no GO terms	no GO terms
323723-ORF3	collagen alpha-1(XVIII) chain	240	3	3.22546e-09	78.99	NA	NA	NA	NA	NA	no IPS match	no IPS match	no IPS match
214635-ORF2	collagen alpha-1(XXI) chain-like	133	20	3.87139e-11	69.01	3	F:GO:0003677; P:GO:0006313; P:GO:0015074	F:DNA binding; P:transposition, DNA-mediated; P:DNA integration	NA	NA	no IPS match	no IPS match	no IPS match
228002-ORF2	collagen alpha-1(XXI) chain-like	128	20	1.66903e-09	68.57	3	F:GO:0003677; P:GO:0006313; P:GO:0015074	F:DNA binding; P:transposition, DNA-mediated; P:DNA integration	NA	NA	no IPS match	no IPS match	no IPS match
49026-ORF1	Collagen alpha-1(XXIV) chain	203	20	5.34635e-19	70.18	4	F:GO:0003676; F:GO:0005201; C:GO:0005581; P:GO:0015074	F:nucleic acid binding; F:extracellular matrix structural constituent; C:collagen trimer; P:DNA integration	NA	NA	IPR036397 (G3DSA:3.30.420.GENE3D); IPR012337 (SUPERFAMILY)	F:GO:0003676	F:nucleic acid binding
49026-ORF2	Collagen alpha-1(XXIV) chain	161	20	6.04558e-12	69.01	9	F:GO:0003676; F:GO:0004190; F:GO:0005201; C:GO:0005581; P:GO:0006508; F:GO:0008270; P:GO:0015074; C:GO:0016020; C:GO:0016021	F:nucleic acid binding; F:aspartic-type endopeptidase activity; F:extracellular matrix structural constituent; C:collagen trimer; P:proteolysis; F:zinc ion binding; P:DNA integration; C:membrane; C:integral component of membrane	NA	NA	IPR036397 (G3DSA:3.30.420.GENE3D); IPR012337 (SUPERFAMILY)	F:GO:0003676	F:nucleic acid binding
236234-ORF1	collagen alpha-1(XXVII) chain	130	1	1.62856e-06	100	NA	NA	NA	NA	NA	no IPS match	no IPS match	no IPS match
236234-ORF2	collagen alpha-1(XXVII) chain	123	1	9.41469e-10	100	NA	NA	NA	NA	NA	no IPS match	no IPS match	no IPS match
236234-ORF3	collagen alpha-1(XXVII) chain	111	1	7.82967e-10	100	NA	NA	NA	NA	NA	no IPS match	no IPS match	no IPS match
143692-ORF1	Collagen alpha-1(XXVII) chain B	125	2	0.000203099	68.92	2	C:GO:0005581; C:GO:0016021	C:collagen trimer; C:integral component of membrane	NA	NA	no IPS match	no IPS match	no IPS match
161923-ORF4	Collagen alpha-1(XXVII) chain B	127	2	1.13798e-07	74.02	2	C:GO:0005581; C:GO:0016021	C:collagen trimer; C:integral component of membrane	NA	NA	no IPS match	no IPS match	no IPS match
161923-ORF5	Collagen alpha-1(XXVII) chain B	115	1	5.87085e-06	76.32	2	C:GO:0005581; C:GO:0016021	C:collagen trimer; C:integral component of membrane	NA	NA	no IPS match	no IPS match	no IPS match
183913-ORF3	Collagen alpha-1(XXVII) chain B	110	1	9.41798e-06	77.14	2	C:GO:0005581; C:GO:0016021	C:collagen trimer; C:integral component of membrane	NA	NA	no IPS match	no IPS match	no IPS match
183913-ORF4	Collagen alpha-1(XXVII) chain B	98	1	0.000475551	75	2	C:GO:0005581; C:GO:0016021	C:collagen trimer; C:integral component of membrane	NA	NA	no IPS match	no IPS match	no IPS match
253021-ORF3	Collagen alpha-1(XXVII) chain B	109	2	3.08195e-05	76.85	2	C:GO:0005581; C:GO:0016021	C:collagen trimer; C:integral component of membrane	NA	NA	no IPS match	no IPS match	no IPS match
253021-ORF4	Collagen alpha-1(XXVII) chain B	106	2	3.53788e-05	76.85	2	C:GO:0005581; C:GO:0016021	C:collagen trimer; C:integral component of membrane	NA	NA	no IPS match	no IPS match	no IPS match
310574-ORF13	Collagen alpha-1(XXVII) chain B	367	3	6.94481e-08	50.44	2	C:GO:0005581; C:GO:0016021	C:collagen trimer; C:integral component of membrane	NA	NA	no IPS match	no IPS match	no IPS match
311429-ORF1	Collagen alpha-1(XXVII) chain B	197	1	0.000732468	58.49	2	C:GO:0005581; C:GO:0016021	C:collagen trimer; C:integral component of membrane	NA	NA	no IPS match	no IPS match	no IPS match
319648-ORF1	Collagen alpha-1(XXVII) chain B	126	20	1.15302e-10	77.12	3	C:GO:0005581; C:GO:0016020; C:GO:0016021	C:collagen trimer; C:membrane; C:integral component of membrane	NA	NA	PTHR45030 (PANTHER)	no GO terms	no GO terms
323750-ORF53	Collagen alpha-1(XXVII) chain B	120	2	0.000306144	69.23	3	C:GO:0005581; C:GO:0016020; C:GO:0016021	C:collagen trimer; C:membrane; C:integral component of membrane	NA	NA	no IPS match	no IPS match	no IPS match
308249-ORF1	Collagen alpha-2(I) chain	191	4	8.94968e-05	66.22	2	F:GO:0005201; C:GO:0005581	F:extracellular matrix structural constituent; C:collagen trimer	NA	NA	no IPS match	no IPS match	no IPS match
157589-ORF1	Collagen alpha-2(IV) chain	139	20	2.55389e-23	84.34	2	F:GO:0005201; C:GO:0005581	F:extracellular matrix structural constituent; C:collagen trimer	NA	NA	IPR001442 (PFAM); IPR036954 (G3DSA:2.170.240.GENE3D); PTHR24023 (PANTHER); PTHR24023:SF533 (PANTHER); IPR001442 (PROSITE_PROFILES); IPR016187 (SUPERFAMILY)	F:GO:0005201; C:GO:0005581	F:extracellular matrix structural constituent; C:collagen trimer
157589-ORF2	collagen alpha-2(IV) chain-like	111	20	7.14367e-16	79.42	2	F:GO:0005201; C:GO:0005581	F:extracellular matrix structural constituent; C:collagen trimer	NA	NA	no IPS match	no IPS match	no IPS match
305009-ORF1	Collagen alpha-3(VI) chain	231	20	1.08313e-37	66.05	NA	NA	NA	NA	NA	no IPS match	no IPS match	no IPS match
305009-ORF2	Collagen alpha-3(VI) chain	225	20	2.59735e-36	64.83	NA	NA	NA	NA	NA	no IPS match	no IPS match	no IPS match
305009-ORF3	Collagen alpha-3(VI) chain	222	20	1.36488e-35	65.34	NA	NA	NA	NA	NA	no IPS match	no IPS match	no IPS match
305009-ORF4	Collagen alpha-3(VI) chain	216	20	9.20558e-34	65.01	NA	NA	NA	NA	NA	no IPS match	no IPS match	no IPS match
305009-ORF5	Collagen alpha-3(VI) chain	198	20	2.13761e-30	65.3	NA	NA	NA	NA	NA	no IPS match	no IPS match	no IPS match
305009-ORF6	Collagen alpha-3(VI) chain	153	20	9.43953e-21	69.75	NA	NA	NA	NA	NA	no IPS match	no IPS match	no IPS match
305009-ORF8	Collagen alpha-3(VI) chain	132	20	7.1434e-17	72.71	NA	NA	NA	NA	NA	no IPS match	no IPS match	no IPS match
309725-ORF8	Collagen alpha-3(VI) chain	171	20	1.84749e-19	71.34	NA	NA	NA	NA	NA	no IPS match	no IPS match	no IPS match
309725-ORF9	Collagen alpha-3(VI) chain	138	20	3.1633e-14	74.6	NA	NA	NA	NA	NA	mobidb-lite (MOBIDB_LITE)	no GO terms	no GO terms
611-ORF8	Collagen alpha-3(VI) chain	138	20	7.04895e-07	63.67	NA	NA	NA	NA	NA	no IPS match	no IPS match	no IPS match
235085-ORF1	Collagen alpha-6(VI) chain	150	7	3.41236e-05	67.07	4	F:GO:0003964; P:GO:0006278; F:GO:0016301; P:GO:0016310	F:RNA-directed DNA polymerase activity; P:RNA-dependent DNA biosynthetic process; F:kinase activity; P:phosphorylation	NA	NA	no IPS match	no IPS match	no IPS match
312700-ORF3	Collagen alpha-6(VI) chain	159	6	3.18946e-05	65.71	7	F:GO:0003964; P:GO:0006278; C:GO:0016020; C:GO:0016021; F:GO:0016740; F:GO:0016746; F:GO:0046872	F:RNA-directed DNA polymerase activity; P:RNA-dependent DNA biosynthetic process; C:membrane; C:integral component of membrane; F:transferase activity; F:transferase activity, transferring acyl groups; F:metal ion binding	NA	NA	no IPS match	no IPS match	no IPS match
317371-ORF1	Collagen alpha-6(VI) chain	225	3	0.000470492	59.53	NA	NA	NA	NA	NA	no IPS match	no IPS match	no IPS match
322404-ORF1	Collagen alpha-6(VI) chain	270	5	0.000100827	57.41	2	F:GO:0003964; P:GO:0006278	F:RNA-directed DNA polymerase activity; P:RNA-dependent DNA biosynthetic process	NA	NA	no IPS match	no IPS match	no IPS match
322404-ORF2	Collagen alpha-6(VI) chain	225	6	7.53883e-05	58.25	4	F:GO:0003964; P:GO:0006278; C:GO:0016020; C:GO:0016021	F:RNA-directed DNA polymerase activity; P:RNA-dependent DNA biosynthetic process; C:membrane; C:integral component of membrane	NA	NA	no IPS match	no IPS match	no IPS match
322404-ORF3	Collagen alpha-6(VI) chain	222	6	7.31556e-05	58.25	4	F:GO:0003964; P:GO:0006278; C:GO:0016020; C:GO:0016021	F:RNA-directed DNA polymerase activity; P:RNA-dependent DNA biosynthetic process; C:membrane; C:integral component of membrane	NA	NA	no IPS match	no IPS match	no IPS match
50675-ORF3	Collagen alpha-6(VI) chain	148	8	0.00010077	67.25	7	F:GO:0003964; P:GO:0006278; C:GO:0016020; C:GO:0016021; F:GO:0016740; F:GO:0016746; F:GO:0046872	F:RNA-directed DNA polymerase activity; P:RNA-dependent DNA biosynthetic process; C:membrane; C:integral component of membrane; F:transferase activity; F:transferase activity, transferring acyl groups; F:metal ion binding	NA	NA	no IPS match	no IPS match	no IPS match
68711-ORF1	collagen alpha-6(VI) chain-like	141	20	7.0801e-07	66.31	NA	NA	NA	NA	NA	no IPS match	no IPS match	no IPS match
68711-ORF2	collagen alpha-6(VI) chain-like	138	20	6.42733e-06	65.7	NA	NA	NA	NA	NA	no IPS match	no IPS match	no IPS match
314874-ORF1	Collagen triple helix repeat-containing protein 1	246	20	1.20551e-23	68.27	1	C:GO:0005581	C:collagen trimer	NA	NA	no IPS match	no IPS match	no IPS match
314874-ORF14	Collagen triple helix repeat-containing protein 1	593	20	2.51172e-76	65.35	1	C:GO:0005581	C:collagen trimer	NA	NA	no IPS match	no IPS match	no IPS match
314874-ORF15	Collagen triple helix repeat-containing protein 1	590	20	1.16719e-75	65.67	1	C:GO:0005581	C:collagen trimer	NA	NA	no IPS match	no IPS match	no IPS match
314874-ORF16	Collagen triple helix repeat-containing protein 1	569	20	1.08123e-71	65.55	4	F:GO:0003677; C:GO:0005581; P:GO:0006313; P:GO:0015074	F:DNA binding; C:collagen trimer; P:transposition, DNA-mediated; P:DNA integration	NA	NA	no IPS match	no IPS match	no IPS match
314874-ORF17	Collagen triple helix repeat-containing protein 1	491	20	7.45153e-58	67.02	4	F:GO:0003677; C:GO:0005581; P:GO:0006313; P:GO:0015074	F:DNA binding; C:collagen trimer; P:transposition, DNA-mediated; P:DNA integration	NA	NA	no IPS match	no IPS match	no IPS match
314874-ORF18	Collagen triple helix repeat-containing protein 1	434	20	4.5588e-55	67.48	4	F:GO:0003677; C:GO:0005581; P:GO:0006313; P:GO:0015074	F:DNA binding; C:collagen trimer; P:transposition, DNA-mediated; P:DNA integration	NA	NA	no IPS match	no IPS match	no IPS match
314874-ORF19	Collagen triple helix repeat-containing protein 1	359	20	4.43036e-42	68.32	1	C:GO:0005581	C:collagen trimer	NA	NA	no IPS match	no IPS match	no IPS match
314874-ORF20	Collagen triple helix repeat-containing protein 1	332	20	1.07922e-38	69.21	1	C:GO:0005581	C:collagen trimer	NA	NA	no IPS match	no IPS match	no IPS match
314874-ORF21	Collagen triple helix repeat-containing protein 1	329	20	7.69095e-38	69.18	1	C:GO:0005581	C:collagen trimer	NA	NA	no IPS match	no IPS match	no IPS match
314874-ORF22	Collagen triple helix repeat-containing protein 1	260	20	4.76285e-26	68.84	1	C:GO:0005581	C:collagen trimer	NA	NA	no IPS match	no IPS match	no IPS match
314874-ORF23	Collagen triple helix repeat-containing protein 1	251	20	1.47188e-24	68.97	1	C:GO:0005581	C:collagen trimer	NA	NA	no IPS match	no IPS match	no IPS match
314874-ORF25	Collagen triple helix repeat-containing protein 1	176	20	1.96522e-11	70.2	1	C:GO:0005581	C:collagen trimer	NA	NA	no IPS match	no IPS match	no IPS match
314874-ORF3	Collagen triple helix repeat-containing protein 1	150	20	1.70334e-15	71.08	5	F:GO:0003964; F:GO:0004519; C:GO:0005581; P:GO:0006278; P:GO:0090305	F:RNA-directed DNA polymerase activity; F:endonuclease activity; C:collagen trimer; P:RNA-dependent DNA biosynthetic process; P:nucleic acid phosphodiester bond hydrolysis	NA	NA	no IPS match	no IPS match	no IPS match
314874-ORF4	Collagen triple helix repeat-containing protein 1	111	8	3.40635e-11	79.3	1	C:GO:0005581	C:collagen trimer	NA	NA	no IPS match	no IPS match	no IPS match
314874-ORF5	Collagen triple helix repeat-containing protein 1	114	16	4.00676e-12	73.33	7	F:GO:0003964; F:GO:0004519; C:GO:0005581; P:GO:0006278; C:GO:0016020; C:GO:0016021; P:GO:0090305	F:RNA-directed DNA polymerase activity; F:endonuclease activity; C:collagen trimer; P:RNA-dependent DNA biosynthetic process; C:membrane; C:integral component of membrane; P:nucleic acid phosphodiester bond hydrolysis	NA	NA	no IPS match	no IPS match	no IPS match
314874-ORF6	Collagen triple helix repeat-containing protein 1	108	10	4.69458e-11	79.46	1	C:GO:0005581	C:collagen trimer	NA	NA	no IPS match	no IPS match	no IPS match
314874-ORF7	Collagen triple helix repeat-containing protein 1	105	10	4.6316e-11	79.52	1	C:GO:0005581	C:collagen trimer	NA	NA	no IPS match	no IPS match	no IPS match
314874-ORF8	Collagen triple helix repeat-containing protein 1	102	9	2.81831e-10	81.42	1	C:GO:0005581	C:collagen trimer	NA	NA	no IPS match	no IPS match	no IPS match
313049-ORF2	complement C2	166	6	2.97093e-08	86.46	8	F:GO:0004252; C:GO:0005576; P:GO:0006508; P:GO:0006956; P:GO:0006958; F:GO:0008233; F:GO:0008236; F:GO:0016787	F:serine-type endopeptidase activity; C:extracellular region; P:proteolysis; P:complement activation; P:complement activation, classical pathway; F:peptidase activity; F:serine-type peptidase activity; F:hydrolase activity	NA	NA	IPR035976 (SUPERFAMILY)	no GO terms	no GO terms
313049-ORF3	complement C2	160	6	2.72155e-08	86.46	8	F:GO:0004252; C:GO:0005576; P:GO:0006508; P:GO:0006956; P:GO:0006958; F:GO:0008233; F:GO:0008236; F:GO:0016787	F:serine-type endopeptidase activity; C:extracellular region; P:proteolysis; P:complement activation; P:complement activation, classical pathway; F:peptidase activity; F:serine-type peptidase activity; F:hydrolase activity	NA	NA	IPR035976 (SUPERFAMILY)	no GO terms	no GO terms
87979-ORF1	complement C3	100	1	0.000301091	75.76	NA	NA	NA	NA	NA	mobidb-lite (MOBIDB_LITE)	no GO terms	no GO terms
87979-ORF2	complement C3	97	1	0.000301444	76.67	NA	NA	NA	NA	NA	mobidb-lite (MOBIDB_LITE)	no GO terms	no GO terms
123166-ORF2	complement C3 isoform X1	117	9	1.27185e-10	84.39	4	F:GO:0004866; C:GO:0005576; C:GO:0005615; P:GO:0010951	F:endopeptidase inhibitor activity; C:extracellular region; C:extracellular space; P:negative regulation of endopeptidase activity	NA	NA	G3DSA:2.60.40.1930 (GENE3D)	no GO terms	no GO terms
308943-ORF1	complement component C3 precursor	145	1	6.19446e-11	77.08	3	F:GO:0004866; C:GO:0005615; P:GO:0010951	F:endopeptidase inhibitor activity; C:extracellular space; P:negative regulation of endopeptidase activity	NA	NA	no IPS match	no IPS match	no IPS match
308166-ORF1	complement factor B isoform X2	138	5	8.23195e-05	86.1	8	F:GO:0004252; C:GO:0005576; P:GO:0006508; P:GO:0006956; P:GO:0006958; F:GO:0008233; F:GO:0008236; F:GO:0016787	F:serine-type endopeptidase activity; C:extracellular region; P:proteolysis; P:complement activation; P:complement activation, classical pathway; F:peptidase activity; F:serine-type peptidase activity; F:hydrolase activity	NA	NA	mobidb-lite (MOBIDB_LITE); mobidb-lite (MOBIDB_LITE)	no GO terms	no GO terms
308166-ORF2	complement factor B isoform X2	114	5	8.56019e-05	86.1	8	F:GO:0004252; C:GO:0005576; P:GO:0006508; P:GO:0006956; P:GO:0006958; F:GO:0008233; F:GO:0008236; F:GO:0016787	F:serine-type endopeptidase activity; C:extracellular region; P:proteolysis; P:complement activation; P:complement activation, classical pathway; F:peptidase activity; F:serine-type peptidase activity; F:hydrolase activity	NA	NA	mobidb-lite (MOBIDB_LITE); mobidb-lite (MOBIDB_LITE)	no GO terms	no GO terms
253472-ORF1	condensin-2 complex subunit D3	123	1	8.39956e-07	93.33	NA	NA	NA	NA	NA	no IPS match	no IPS match	no IPS match
280102-ORF2	condensin-2 complex subunit G2	111	1	0.000152403	88	1	C:GO:0005634	C:nucleus	NA	NA	no IPS match	no IPS match	no IPS match
309579-ORF1	condensin-2 complex subunit G2	159	1	1.08051e-06	100	1	C:GO:0005634	C:nucleus	NA	NA	PTHR16199 (PANTHER)	no GO terms	no GO terms
309579-ORF4	condensin-2 complex subunit G2	123	1	1.72887e-08	100	1	C:GO:0005634	C:nucleus	NA	NA	PTHR16199 (PANTHER)	no GO terms	no GO terms
300064-ORF15	condensin-2 complex subunit G2-like	159	20	6.0433e-07	63.76	5	F:GO:0003677; F:GO:0003964; P:GO:0006278; P:GO:0006310; P:GO:0015074	F:DNA binding; F:RNA-directed DNA polymerase activity; P:RNA-dependent DNA biosynthetic process; P:DNA recombination; P:DNA integration	NA	NA	G3DSA:3.30.70.270 (GENE3D); G3DSA:3.10.10.10 (GENE3D); SSF56672 (SUPERFAMILY)	no GO terms	no GO terms
309579-ORF5	condensin-2 complex subunit G2-like	132	20	7.20854e-13	81.56	1	C:GO:0005634	C:nucleus	NA	NA	PTHR16199 (PANTHER)	no GO terms	no GO terms
309579-ORF6	condensin-2 complex subunit G2-like	108	20	1.80928e-14	80.48	1	C:GO:0005634	C:nucleus	NA	NA	no IPS match	no IPS match	no IPS match
309579-ORF7	condensin-2 complex subunit G2-like	102	20	1.19245e-13	80.33	1	C:GO:0005634	C:nucleus	NA	NA	no IPS match	no IPS match	no IPS match
313730-ORF5	connector enhancer of kinase suppressor of ras 2-like	102	6	1.64219e-05	79.48	4	F:GO:0003964; F:GO:0004519; P:GO:0006278; P:GO:0090305	F:RNA-directed DNA polymerase activity; F:endonuclease activity; P:RNA-dependent DNA biosynthetic process; P:nucleic acid phosphodiester bond hydrolysis	NA	NA	no IPS match	no IPS match	no IPS match
313730-ORF6	connector enhancer of kinase suppressor of ras 2-like	109	5	7.53105e-06	76.27	NA	NA	NA	NA	NA	no IPS match	no IPS match	no IPS match
124274-ORF1	Conotoxin Superfamily T	127	20	5.31483e-06	82.86	3	C:GO:0005576; P:GO:0009405; F:GO:0090729	C:extracellular region; P:pathogenesis; F:toxin activity	NA	NA	no IPS match	no IPS match	no IPS match
267787-ORF1	Conotoxin Superfamily T	111	20	2.58726e-05	86.25	3	C:GO:0005576; P:GO:0009405; F:GO:0090729	C:extracellular region; P:pathogenesis; F:toxin activity	NA	NA	no IPS match	no IPS match	no IPS match
667-ORF2	Conotoxin Superfamily T	129	20	3.89953e-07	94.09	3	C:GO:0005576; P:GO:0009405; F:GO:0090729	C:extracellular region; P:pathogenesis; F:toxin activity	NA	NA	no IPS match	no IPS match	no IPS match
667-ORF24	Conotoxin Superfamily T	225	18	2.40128e-05	82.32	3	C:GO:0005576; P:GO:0009405; F:GO:0090729	C:extracellular region; P:pathogenesis; F:toxin activity	NA	NA	no IPS match	no IPS match	no IPS match
667-ORF27	Conotoxin Superfamily T	195	20	1.69971e-05	82.71	3	C:GO:0005576; P:GO:0009405; F:GO:0090729	C:extracellular region; P:pathogenesis; F:toxin activity	NA	NA	no IPS match	no IPS match	no IPS match
667-ORF3	Conotoxin Superfamily T	114	3	8.9152e-05	84.11	3	C:GO:0005576; P:GO:0009405; F:GO:0090729	C:extracellular region; P:pathogenesis; F:toxin activity	NA	NA	no IPS match	no IPS match	no IPS match
105725-ORF1	conserved hypothetical protein	172	3	5.45523e-07	63.88	NA	NA	NA	NA	NA	no IPS match	no IPS match	no IPS match
105725-ORF2	conserved hypothetical protein	169	2	4.75985e-07	64.15	NA	NA	NA	NA	NA	no IPS match	no IPS match	no IPS match
1158-ORF3	conserved hypothetical protein	201	2	3.0379e-06	57.58	NA	NA	NA	NA	NA	no IPS match	no IPS match	no IPS match
182130-ORF2	conserved hypothetical protein	142	2	2.24471e-05	59.57	NA	NA	NA	NA	NA	no IPS match	no IPS match	no IPS match
244297-ORF1	conserved hypothetical protein	141	3	9.35815e-07	73.33	NA	NA	NA	NA	NA	no IPS match	no IPS match	no IPS match
255777-ORF1	conserved hypothetical protein	128	2	0.000102065	64.1	NA	NA	NA	NA	NA	no IPS match	no IPS match	no IPS match
255777-ORF3	conserved hypothetical protein	123	2	4.02526e-05	66.67	NA	NA	NA	NA	NA	no IPS match	no IPS match	no IPS match
290-ORF19	conserved hypothetical protein	432	4	3.52439e-31	56.13	NA	NA	NA	NA	NA	PTHR33332 (PANTHER)	no GO terms	no GO terms
290-ORF20	conserved hypothetical protein	282	2	5.00392e-15	63.1	NA	NA	NA	NA	NA	no IPS match	no IPS match	no IPS match
300438-ORF1	conserved hypothetical protein	216	2	4.52197e-11	63.64	NA	NA	NA	NA	NA	no IPS match	no IPS match	no IPS match
300438-ORF2	conserved hypothetical protein	183	2	1.11725e-08	63.64	NA	NA	NA	NA	NA	no IPS match	no IPS match	no IPS match
301236-ORF4	conserved hypothetical protein	175	2	1.58713e-07	69.09	NA	NA	NA	NA	NA	no IPS match	no IPS match	no IPS match
304883-ORF8	conserved hypothetical protein	117	1	0.000446658	76.32	NA	NA	NA	NA	NA	no IPS match	no IPS match	no IPS match
307372-ORF4	conserved hypothetical protein	182	1	2.7e-05	61.11	NA	NA	NA	NA	NA	no IPS match	no IPS match	no IPS match
307372-ORF5	conserved hypothetical protein	158	1	0.000242351	60	NA	NA	NA	NA	NA	no IPS match	no IPS match	no IPS match
310399-ORF2	conserved hypothetical protein	199	3	2.39765e-10	66.67	NA	NA	NA	NA	NA	no IPS match	no IPS match	no IPS match
311512-ORF1	conserved hypothetical protein	301	2	7.70253e-24	67.35	NA	NA	NA	NA	NA	no IPS match	no IPS match	no IPS match
311512-ORF2	conserved hypothetical protein	211	2	9.03644e-14	68.57	NA	NA	NA	NA	NA	no IPS match	no IPS match	no IPS match
314323-ORF1	conserved hypothetical protein	267	2	3.6215e-15	65.43	NA	NA	NA	NA	NA	no IPS match	no IPS match	no IPS match
314323-ORF2	conserved hypothetical protein	264	2	4.86074e-15	65.43	NA	NA	NA	NA	NA	no IPS match	no IPS match	no IPS match
316810-ORF1	conserved hypothetical protein	192	2	2.01945e-06	62.96	NA	NA	NA	NA	NA	no IPS match	no IPS match	no IPS match
321143-ORF2	conserved hypothetical protein	201	2	1.21163e-05	56.06	NA	NA	NA	NA	NA	no IPS match	no IPS match	no IPS match
35781-ORF1	conserved hypothetical protein	177	2	5.29846e-10	67.24	NA	NA	NA	NA	NA	no IPS match	no IPS match	no IPS match
40557-ORF2	conserved hypothetical protein	139	2	0.000205517	67.39	NA	NA	NA	NA	NA	no IPS match	no IPS match	no IPS match
53750-ORF1	conserved hypothetical protein	123	2	4.25111e-05	65	NA	NA	NA	NA	NA	no IPS match	no IPS match	no IPS match
53750-ORF3	conserved hypothetical protein	122	2	4.48847e-05	65	NA	NA	NA	NA	NA	no IPS match	no IPS match	no IPS match
67530-ORF1	conserved hypothetical protein	132	1	0.000705427	70.73	NA	NA	NA	NA	NA	no IPS match	no IPS match	no IPS match
67530-ORF5	conserved hypothetical protein	171	1	0.000233112	69.57	NA	NA	NA	NA	NA	no IPS match	no IPS match	no IPS match
67530-ORF6	conserved hypothetical protein	144	1	0.0003506	77.14	NA	NA	NA	NA	NA	no IPS match	no IPS match	no IPS match
68654-ORF1	conserved hypothetical protein	142	2	0.000241664	58.14	NA	NA	NA	NA	NA	no IPS match	no IPS match	no IPS match
68654-ORF4	conserved hypothetical protein	99	2	0.00032349	76.67	NA	NA	NA	NA	NA	no IPS match	no IPS match	no IPS match
322475-ORF1	conserved oligomeric Golgi complex subunit 3	192	20	3.69205e-17	93.66	4	F:GO:0003676; C:GO:0005801; P:GO:0006886; C:GO:0016020	F:nucleic acid binding; C:cis-Golgi network; P:intracellular protein transport; C:membrane	NA	NA	IPR007265 (PANTHER)	C:GO:0005801; P:GO:0006886; C:GO:0016020	C:cis-Golgi network; P:intracellular protein transport; C:membrane
322475-ORF2	conserved oligomeric Golgi complex subunit 3	162	20	2.80228e-17	92.88	4	F:GO:0003676; C:GO:0005801; P:GO:0006886; C:GO:0016020	F:nucleic acid binding; C:cis-Golgi network; P:intracellular protein transport; C:membrane	NA	NA	IPR007265 (PANTHER)	C:GO:0005801; P:GO:0006886; C:GO:0016020	C:cis-Golgi network; P:intracellular protein transport; C:membrane
322475-ORF3	conserved oligomeric Golgi complex subunit 3	156	20	2.66896e-17	92.88	4	F:GO:0003676; C:GO:0005801; P:GO:0006886; C:GO:0016020	F:nucleic acid binding; C:cis-Golgi network; P:intracellular protein transport; C:membrane	NA	NA	IPR007265 (PANTHER)	C:GO:0005801; P:GO:0006886; C:GO:0016020	C:cis-Golgi network; P:intracellular protein transport; C:membrane
322475-ORF4	conserved oligomeric Golgi complex subunit 3	141	20	1.86634e-17	92.88	4	F:GO:0003676; C:GO:0005801; P:GO:0006886; C:GO:0016020	F:nucleic acid binding; C:cis-Golgi network; P:intracellular protein transport; C:membrane	NA	NA	IPR007265 (PANTHER)	C:GO:0005801; P:GO:0006886; C:GO:0016020	C:cis-Golgi network; P:intracellular protein transport; C:membrane
322475-ORF5	conserved oligomeric Golgi complex subunit 3	123	20	7.91748e-17	93.87	4	F:GO:0003676; C:GO:0005801; P:GO:0006886; C:GO:0016020	F:nucleic acid binding; C:cis-Golgi network; P:intracellular protein transport; C:membrane	NA	NA	IPR007265 (PANTHER)	C:GO:0005801; P:GO:0006886; C:GO:0016020	C:cis-Golgi network; P:intracellular protein transport; C:membrane
322475-ORF6	conserved oligomeric Golgi complex subunit 3	120	20	4.20369e-16	94.49	4	F:GO:0003676; C:GO:0005801; P:GO:0006886; C:GO:0016020	F:nucleic acid binding; C:cis-Golgi network; P:intracellular protein transport; C:membrane	NA	NA	IPR007265 (PANTHER)	C:GO:0005801; P:GO:0006886; C:GO:0016020	C:cis-Golgi network; P:intracellular protein transport; C:membrane
322475-ORF7	conserved oligomeric Golgi complex subunit 3	105	20	2.38424e-13	95.38	4	F:GO:0003676; C:GO:0005801; P:GO:0006886; C:GO:0016020	F:nucleic acid binding; C:cis-Golgi network; P:intracellular protein transport; C:membrane	NA	NA	IPR007265 (PANTHER)	C:GO:0005801; P:GO:0006886; C:GO:0016020	C:cis-Golgi network; P:intracellular protein transport; C:membrane
322475-ORF8	conserved oligomeric Golgi complex subunit 3	150	20	2.23855e-17	92.88	4	F:GO:0003676; C:GO:0005801; P:GO:0006886; C:GO:0016020	F:nucleic acid binding; C:cis-Golgi network; P:intracellular protein transport; C:membrane	NA	NA	IPR007265 (PANTHER)	C:GO:0005801; P:GO:0006886; C:GO:0016020	C:cis-Golgi network; P:intracellular protein transport; C:membrane
322475-ORF9	conserved oligomeric Golgi complex subunit 3	144	20	1.55453e-16	91.62	4	F:GO:0003676; C:GO:0005801; P:GO:0006886; C:GO:0016020	F:nucleic acid binding; C:cis-Golgi network; P:intracellular protein transport; C:membrane	NA	NA	IPR007265 (PANTHER)	C:GO:0005801; P:GO:0006886; C:GO:0016020	C:cis-Golgi network; P:intracellular protein transport; C:membrane
299931-ORF5	conserved Plasmodium protein, unknown function	200	2	0.000430766	64.29	NA	NA	NA	NA	NA	no IPS match	no IPS match	no IPS match
271448-ORF2	constitutive coactivator of PPAR-gamma-like protein 1	143	20	1.87427e-22	81.92	1	C:GO:0005634	C:nucleus	NA	NA	IPR026784 (PANTHER); PTHR15976:SF16 (PANTHER)	C:GO:0005634	C:nucleus
271448-ORF3	constitutive coactivator of PPAR-gamma-like protein 1	110	20	8.7874e-15	86.09	1	C:GO:0005634	C:nucleus	NA	NA	no IPS match	no IPS match	no IPS match
271448-ORF1	constitutive coactivator of PPAR-gamma-like protein 1 homolog isoform X2	144	20	2.05896e-23	81.7	1	C:GO:0005634	C:nucleus	NA	NA	IPR026784 (PANTHER); PTHR15976:SF16 (PANTHER)	C:GO:0005634	C:nucleus
301669-ORF28	contactin-associated protein-like 4	207	7	6.17759e-08	55.64	NA	NA	NA	NA	NA	mobidb-lite (MOBIDB_LITE)	no GO terms	no GO terms
301669-ORF30	contactin-associated protein-like 4	177	7	2.61723e-07	61.74	NA	NA	NA	NA	NA	Coil (COILS)	no GO terms	no GO terms
301669-ORF32	contactin-associated protein-like 4	159	2	0.000449416	66.26	NA	NA	NA	NA	NA	Coil (COILS)	no GO terms	no GO terms
269322-ORF6	contactin-associated protein-like 5	99	1	0.000883123	95.24	NA	NA	NA	NA	NA	IPR000742 (PFAM); G3DSA:2.10.25.10 (GENE3D); SSF57196 (SUPERFAMILY)	no GO terms	no GO terms
211986-ORF1	COP9 signalosome complex subunit 5	105	20	1.14174e-10	97.05	3	F:GO:0004222; P:GO:0006508; C:GO:0008180	F:metalloendopeptidase activity; P:proteolysis; C:COP9 signalosome	NA	NA	G3DSA:3.40.140.10 (GENE3D)	no GO terms	no GO terms
211986-ORF2	COP9 signalosome complex subunit 5	117	20	7.48057e-10	97.11	3	F:GO:0004222; P:GO:0006508; C:GO:0008180	F:metalloendopeptidase activity; P:proteolysis; C:COP9 signalosome	NA	NA	G3DSA:3.40.140.10 (GENE3D)	no GO terms	no GO terms
211986-ORF3	COP9 signalosome complex subunit 5	114	20	2.72463e-09	97.1	3	F:GO:0004222; P:GO:0006508; C:GO:0008180	F:metalloendopeptidase activity; P:proteolysis; C:COP9 signalosome	NA	NA	G3DSA:3.40.140.10 (GENE3D)	no GO terms	no GO terms
300060-ORF10	Copia protein	446	20	4.06269e-35	58.98	2	F:GO:0003676; P:GO:0015074	F:nucleic acid binding; P:DNA integration	NA	NA	IPR013103 (PFAM); mobidb-lite (MOBIDB_LITE); PTHR44381 (PANTHER)	no GO terms	no GO terms
300060-ORF11	Copia protein	407	20	1.26124e-33	59.6	2	F:GO:0003676; P:GO:0015074	F:nucleic acid binding; P:DNA integration	NA	NA	mobidb-lite (MOBIDB_LITE); PTHR44381 (PANTHER)	no GO terms	no GO terms
300060-ORF12	Copia protein	380	20	3.38969e-30	60.32	2	F:GO:0003676; P:GO:0015074	F:nucleic acid binding; P:DNA integration	NA	NA	mobidb-lite (MOBIDB_LITE)	no GO terms	no GO terms
300060-ORF13	Copia protein	362	20	1.39894e-28	60.06	2	F:GO:0003676; P:GO:0015074	F:nucleic acid binding; P:DNA integration	NA	NA	mobidb-lite (MOBIDB_LITE)	no GO terms	no GO terms
300060-ORF21	Copia protein	242	20	4.06004e-12	63.41	2	F:GO:0003676; P:GO:0015074	F:nucleic acid binding; P:DNA integration	NA	NA	mobidb-lite (MOBIDB_LITE)	no GO terms	no GO terms
300060-ORF22	Copia protein	233	20	1.93546e-11	64.03	11	F:GO:0003676; F:GO:0004386; F:GO:0005506; F:GO:0005524; F:GO:0008270; P:GO:0015074; C:GO:0016020; C:GO:0016021; F:GO:0016705; F:GO:0020037; P:GO:0055114	F:nucleic acid binding; F:helicase activity; F:iron ion binding; F:ATP binding; F:zinc ion binding; P:DNA integration; C:membrane; C:integral component of membrane; F:oxidoreductase activity, acting on paired donors, with incorporation or reduction of molecular oxygen; F:heme binding; P:oxidation-reduction process	NA	NA	mobidb-lite (MOBIDB_LITE)	no GO terms	no GO terms
300060-ORF23	Copia protein	182	20	3.89702e-09	66.25	10	F:GO:0003676; F:GO:0003677; F:GO:0003824; P:GO:0006310; P:GO:0008152; F:GO:0008270; P:GO:0015074; C:GO:0016020; C:GO:0016021; F:GO:0016740	F:nucleic acid binding; F:DNA binding; F:catalytic activity; P:DNA recombination; P:metabolic process; F:zinc ion binding; P:DNA integration; C:membrane; C:integral component of membrane; F:transferase activity	NA	NA	mobidb-lite (MOBIDB_LITE); mobidb-lite (MOBIDB_LITE)	no GO terms	no GO terms
300060-ORF25	Copia protein	129	6	1.03188e-05	73.37	3	F:GO:0003676; F:GO:0008270; P:GO:0015074	F:nucleic acid binding; F:zinc ion binding; P:DNA integration	NA	NA	no IPS match	no IPS match	no IPS match
300060-ORF30	Copia protein	120	5	1.06641e-12	82.1	2	F:GO:0003676; P:GO:0015074	F:nucleic acid binding; P:DNA integration	NA	NA	no IPS match	no IPS match	no IPS match
300060-ORF4	Copia protein	860	20	1.30468e-105	56.11	12	F:GO:0003676; F:GO:0004523; F:GO:0005216; F:GO:0005509; P:GO:0006811; F:GO:0008270; P:GO:0015074; C:GO:0016020; C:GO:0016021; P:GO:0034220; P:GO:0055085; P:GO:0090502	F:nucleic acid binding; F:RNA-DNA hybrid ribonuclease activity; F:ion channel activity; F:calcium ion binding; P:ion transport; F:zinc ion binding; P:DNA integration; C:membrane; C:integral component of membrane; P:ion transmembrane transport; P:transmembrane transport; P:RNA phosphodiester bond hydrolysis, endonucleolytic	NA	NA	IPR013103 (PFAM); PTHR44381 (PANTHER); SSF56672 (SUPERFAMILY)	no GO terms	no GO terms
300060-ORF6	Copia protein	665	20	2.07724e-69	58.18	11	F:GO:0003676; F:GO:0005216; F:GO:0005509; F:GO:0005524; P:GO:0006811; F:GO:0008270; P:GO:0015074; C:GO:0016020; C:GO:0016021; P:GO:0034220; P:GO:0055085	F:nucleic acid binding; F:ion channel activity; F:calcium ion binding; F:ATP binding; P:ion transport; F:zinc ion binding; P:DNA integration; C:membrane; C:integral component of membrane; P:ion transmembrane transport; P:transmembrane transport	NA	NA	IPR013103 (PFAM); PTHR44381 (PANTHER); SSF56672 (SUPERFAMILY)	no GO terms	no GO terms
300060-ORF8	Copia protein	557	20	1.56433e-48	58.79	6	F:GO:0003676; F:GO:0008270; P:GO:0015074; C:GO:0016020; C:GO:0016021; F:GO:0016740	F:nucleic acid binding; F:zinc ion binding; P:DNA integration; C:membrane; C:integral component of membrane; F:transferase activity	NA	NA	IPR013103 (PFAM); PTHR44381 (PANTHER)	no GO terms	no GO terms
300060-ORF9	Copia protein	515	20	3.28527e-42	58.94	6	F:GO:0003676; F:GO:0008270; P:GO:0015074; C:GO:0016020; C:GO:0016021; F:GO:0016740	F:nucleic acid binding; F:zinc ion binding; P:DNA integration; C:membrane; C:integral component of membrane; F:transferase activity	NA	NA	IPR013103 (PFAM); PTHR44381 (PANTHER)	no GO terms	no GO terms
301095-ORF1	Copia protein	501	20	1.62892e-51	57.2	1	F:GO:0003676	F:nucleic acid binding	NA	NA	PTHR44381 (PANTHER)	no GO terms	no GO terms
301095-ORF11	Copia protein	237	20	1.3697e-36	60.72	1	F:GO:0003676	F:nucleic acid binding	NA	NA	no IPS match	no IPS match	no IPS match
301095-ORF12	Copia protein	228	20	3.33129e-36	61.23	1	F:GO:0003676	F:nucleic acid binding	NA	NA	no IPS match	no IPS match	no IPS match
301095-ORF13	Copia protein	198	10	2.63591e-30	65.58	1	F:GO:0003676	F:nucleic acid binding	NA	NA	no IPS match	no IPS match	no IPS match
301095-ORF16	Copia protein	150	8	2.2808e-20	72.31	1	F:GO:0003676	F:nucleic acid binding	NA	NA	no IPS match	no IPS match	no IPS match
301095-ORF18	Copia protein	138	8	1.55511e-19	74.82	1	F:GO:0003676	F:nucleic acid binding	NA	NA	no IPS match	no IPS match	no IPS match
301095-ORF2	Copia protein	450	20	1.7204e-51	57.71	1	F:GO:0003676	F:nucleic acid binding	NA	NA	PTHR44381:SF3 (PANTHER); PTHR44381 (PANTHER)	no GO terms	no GO terms
301095-ORF20	Copia protein	153	8	1.28696e-20	71.76	1	F:GO:0003676	F:nucleic acid binding	NA	NA	no IPS match	no IPS match	no IPS match
301095-ORF22	Copia protein	282	15	4.49147e-38	57.58	1	F:GO:0003676	F:nucleic acid binding	NA	NA	no IPS match	no IPS match	no IPS match
301095-ORF3	Copia protein	405	20	1.93602e-51	57.69	1	F:GO:0003676	F:nucleic acid binding	NA	NA	PTHR44381:SF3 (PANTHER); PTHR44381 (PANTHER)	no GO terms	no GO terms
301095-ORF33	Copia protein	240	20	1.05023e-14	59.56	2	F:GO:0003676; P:GO:0015074	F:nucleic acid binding; P:DNA integration	NA	NA	no IPS match	no IPS match	no IPS match
301095-ORF34	Copia protein	144	9	2.1206e-06	67.9	2	F:GO:0003676; P:GO:0015074	F:nucleic acid binding; P:DNA integration	NA	NA	no IPS match	no IPS match	no IPS match
301095-ORF35	Copia protein	129	6	1.04206e-05	72.29	3	F:GO:0003676; F:GO:0008270; P:GO:0015074	F:nucleic acid binding; F:zinc ion binding; P:DNA integration	NA	NA	no IPS match	no IPS match	no IPS match
301095-ORF4	Copia protein	357	20	8.82182e-52	57.86	1	F:GO:0003676	F:nucleic acid binding	NA	NA	no IPS match	no IPS match	no IPS match
301095-ORF5	Copia protein	351	20	1.00218e-51	57.55	1	F:GO:0003676	F:nucleic acid binding	NA	NA	no IPS match	no IPS match	no IPS match
301095-ORF6	Copia protein	345	20	1.16342e-51	57.55	1	F:GO:0003676	F:nucleic acid binding	NA	NA	no IPS match	no IPS match	no IPS match
301095-ORF7	Copia protein	312	20	1.46735e-51	57.94	1	F:GO:0003676	F:nucleic acid binding	NA	NA	no IPS match	no IPS match	no IPS match
301095-ORF8	Copia protein	285	20	2.18515e-44	58.2	1	F:GO:0003676	F:nucleic acid binding	NA	NA	no IPS match	no IPS match	no IPS match
301095-ORF9	Copia protein	276	20	6.9395e-43	58.7	1	F:GO:0003676	F:nucleic acid binding	NA	NA	no IPS match	no IPS match	no IPS match
309883-ORF1	COPII coat assembly protein sec16-like isoform X1	132	6	4.10148e-18	83.15	NA	NA	NA	NA	NA	IPR018979 (PFAM); G3DSA:3.10.20.90 (GENE3D); IPR000299 (PROSITE_PROFILES); IPR029071 (SUPERFAMILY)	C:GO:0005856	C:cytoskeleton
309883-ORF2	COPII coat assembly protein sec16-like isoform X1	168	6	1.66883e-16	83.15	NA	NA	NA	NA	NA	G3DSA:3.10.20.90 (GENE3D); IPR018979 (PFAM); IPR000299 (PROSITE_PROFILES); IPR029071 (SUPERFAMILY)	C:GO:0005856	C:cytoskeleton
309883-ORF3	COPII coat assembly protein sec16-like isoform X1	105	6	8.36416e-17	83.46	NA	NA	NA	NA	NA	G3DSA:3.10.20.90 (GENE3D); IPR029071 (SUPERFAMILY)	no GO terms	no GO terms
309883-ORF4	COPII coat assembly protein sec16-like isoform X1	126	6	6.60213e-12	85.94	NA	NA	NA	NA	NA	IPR029071 (SUPERFAMILY)	no GO terms	no GO terms
309883-ORF5	COPII coat assembly protein sec16-like isoform X1	165	6	8.18271e-18	83.15	NA	NA	NA	NA	NA	IPR029071 (SUPERFAMILY)	no GO terms	no GO terms
309883-ORF6	COPII coat assembly protein sec16-like isoform X1	108	6	9.06565e-17	84.25	NA	NA	NA	NA	NA	G3DSA:3.10.20.90 (GENE3D); IPR029071 (SUPERFAMILY)	no GO terms	no GO terms
1124-ORF11	copper resistance protein B	400	20	2.54806e-09	54.91	17	F:GO:0004360; F:GO:0005507; C:GO:0005737; C:GO:0005886; P:GO:0005975; P:GO:0006878; F:GO:0008483; F:GO:0008961; C:GO:0009279; C:GO:0016020; C:GO:0016021; F:GO:0016740; F:GO:0016757; P:GO:0042158; F:GO:0097367; P:GO:1901135; P:GO:1901137	F:glutamine-fructose-6-phosphate transaminase (isomerizing) activity; F:copper ion binding; C:cytoplasm; C:plasma membrane; P:carbohydrate metabolic process; P:cellular copper ion homeostasis; F:transaminase activity; F:phosphatidylglycerol-prolipoprotein diacylglyceryl transferase activity; C:cell outer membrane; C:membrane; C:integral component of membrane; F:transferase activity; F:transferase…	NA	NA	no IPS match	no IPS match	no IPS match
1124-ORF5	copper resistance protein B	685	20	1.15341e-08	53.78	10	F:GO:0005507; C:GO:0005886; P:GO:0006878; F:GO:0008961; C:GO:0009279; C:GO:0016020; C:GO:0016021; F:GO:0016740; F:GO:0016757; P:GO:0042158	F:copper ion binding; C:plasma membrane; P:cellular copper ion homeostasis; F:phosphatidylglycerol-prolipoprotein diacylglyceryl transferase activity; C:cell outer membrane; C:membrane; C:integral component of membrane; F:transferase activity; F:transferase activity, transferring glycosyl groups; P:lipoprotein biosynthetic process	NA	NA	no IPS match	no IPS match	no IPS match
1124-ORF7	copper resistance protein B	601	20	6.71966e-09	53.54	17	F:GO:0004360; F:GO:0005507; C:GO:0005737; C:GO:0005886; P:GO:0005975; P:GO:0006878; F:GO:0008483; F:GO:0008961; C:GO:0009279; C:GO:0016020; C:GO:0016021; F:GO:0016740; F:GO:0016757; P:GO:0042158; F:GO:0097367; P:GO:1901135; P:GO:1901137	F:glutamine-fructose-6-phosphate transaminase (isomerizing) activity; F:copper ion binding; C:cytoplasm; C:plasma membrane; P:carbohydrate metabolic process; P:cellular copper ion homeostasis; F:transaminase activity; F:phosphatidylglycerol-prolipoprotein diacylglyceryl transferase activity; C:cell outer membrane; C:membrane; C:integral component of membrane; F:transferase activity; F:transferase…	NA	NA	no IPS match	no IPS match	no IPS match
1124-ORF8	copper resistance protein B	556	20	4.82983e-09	53.82	17	F:GO:0004360; F:GO:0005507; C:GO:0005737; C:GO:0005886; P:GO:0005975; P:GO:0006878; F:GO:0008483; F:GO:0008961; C:GO:0009279; C:GO:0016020; C:GO:0016021; F:GO:0016740; F:GO:0016757; P:GO:0042158; F:GO:0097367; P:GO:1901135; P:GO:1901137	F:glutamine-fructose-6-phosphate transaminase (isomerizing) activity; F:copper ion binding; C:cytoplasm; C:plasma membrane; P:carbohydrate metabolic process; P:cellular copper ion homeostasis; F:transaminase activity; F:phosphatidylglycerol-prolipoprotein diacylglyceryl transferase activity; C:cell outer membrane; C:membrane; C:integral component of membrane; F:transferase activity; F:transferase…	NA	NA	no IPS match	no IPS match	no IPS match
1124-ORF9	copper resistance protein B	466	20	2.95416e-09	53.82	17	F:GO:0004360; F:GO:0005507; C:GO:0005737; C:GO:0005886; P:GO:0005975; P:GO:0006878; F:GO:0008483; F:GO:0008961; C:GO:0009279; C:GO:0016020; C:GO:0016021; F:GO:0016740; F:GO:0016757; P:GO:0042158; F:GO:0097367; P:GO:1901135; P:GO:1901137	F:glutamine-fructose-6-phosphate transaminase (isomerizing) activity; F:copper ion binding; C:cytoplasm; C:plasma membrane; P:carbohydrate metabolic process; P:cellular copper ion homeostasis; F:transaminase activity; F:phosphatidylglycerol-prolipoprotein diacylglyceryl transferase activity; C:cell outer membrane; C:membrane; C:integral component of membrane; F:transferase activity; F:transferase…	NA	NA	no IPS match	no IPS match	no IPS match
125528-ORF1	copper resistance protein B	158	20	1.59873e-06	68.17	18	P:GO:0001522; F:GO:0003723; F:GO:0004672; F:GO:0005507; F:GO:0005524; P:GO:0006468; P:GO:0006878; P:GO:0008612; C:GO:0009279; P:GO:0009451; F:GO:0009982; C:GO:0016020; C:GO:0016021; P:GO:0016579; F:GO:0016853; F:GO:0016866; F:GO:0036459; F:GO:0046872	P:pseudouridine synthesis; F:RNA binding; F:protein kinase activity; F:copper ion binding; F:ATP binding; P:protein phosphorylation; P:cellular copper ion homeostasis; P:peptidyl-lysine modification to peptidyl-hypusine; C:cell outer membrane; P:RNA modification; F:pseudouridine synthase activity; C:membrane; C:integral component of membrane; P:protein deubiquitination; F:isomerase activity; F:in…	NA	NA	mobidb-lite (MOBIDB_LITE)	no GO terms	no GO terms
185943-ORF1	copper resistance protein B	182	20	2.39741e-07	65.35	11	F:GO:0004360; F:GO:0005507; C:GO:0005737; P:GO:0005975; P:GO:0006878; F:GO:0008483; C:GO:0009279; F:GO:0016740; F:GO:0097367; P:GO:1901135; P:GO:1901137	F:glutamine-fructose-6-phosphate transaminase (isomerizing) activity; F:copper ion binding; C:cytoplasm; P:carbohydrate metabolic process; P:cellular copper ion homeostasis; F:transaminase activity; C:cell outer membrane; F:transferase activity; F:carbohydrate derivative binding; P:carbohydrate derivative metabolic process; P:carbohydrate derivative biosynthetic process	NA	NA	no IPS match	no IPS match	no IPS match
185943-ORF3	copper resistance protein B	182	20	2.39741e-07	65.35	11	F:GO:0004360; F:GO:0005507; C:GO:0005737; P:GO:0005975; P:GO:0006878; F:GO:0008483; C:GO:0009279; F:GO:0016740; F:GO:0097367; P:GO:1901135; P:GO:1901137	F:glutamine-fructose-6-phosphate transaminase (isomerizing) activity; F:copper ion binding; C:cytoplasm; P:carbohydrate metabolic process; P:cellular copper ion homeostasis; F:transaminase activity; C:cell outer membrane; F:transferase activity; F:carbohydrate derivative binding; P:carbohydrate derivative metabolic process; P:carbohydrate derivative biosynthetic process	NA	NA	no IPS match	no IPS match	no IPS match
300924-ORF11	copper resistance protein B	570	20	4.45313e-08	57.89	11	F:GO:0000166; F:GO:0005507; C:GO:0005886; P:GO:0006812; P:GO:0006878; C:GO:0009279; C:GO:0016020; C:GO:0016021; F:GO:0016787; F:GO:0019829; P:GO:0099132	F:nucleotide binding; F:copper ion binding; C:plasma membrane; P:cation transport; P:cellular copper ion homeostasis; C:cell outer membrane; C:membrane; C:integral component of membrane; F:hydrolase activity; F:cation-transporting ATPase activity; P:ATP hydrolysis coupled cation transmembrane transport	NA	NA	no IPS match	no IPS match	no IPS match
300924-ORF13	copper resistance protein B	279	19	9.41551e-08	59.47	10	F:GO:0005507; P:GO:0006878; P:GO:0008612; C:GO:0009279; F:GO:0016491; P:GO:0016579; F:GO:0036459; C:GO:0042597; F:GO:0046872; P:GO:0055114	F:copper ion binding; P:cellular copper ion homeostasis; P:peptidyl-lysine modification to peptidyl-hypusine; C:cell outer membrane; F:oxidoreductase activity; P:protein deubiquitination; F:thiol-dependent ubiquitinyl hydrolase activity; C:periplasmic space; F:metal ion binding; P:oxidation-reduction process	NA	NA	no IPS match	no IPS match	no IPS match
300924-ORF14	copper resistance protein B	492	20	3.12527e-08	57.24	11	F:GO:0000166; F:GO:0005507; C:GO:0005886; P:GO:0006812; P:GO:0006878; C:GO:0009279; C:GO:0016020; C:GO:0016021; F:GO:0016787; F:GO:0019829; P:GO:0099132	F:nucleotide binding; F:copper ion binding; C:plasma membrane; P:cation transport; P:cellular copper ion homeostasis; C:cell outer membrane; C:membrane; C:integral component of membrane; F:hydrolase activity; F:cation-transporting ATPase activity; P:ATP hydrolysis coupled cation transmembrane transport	NA	NA	no IPS match	no IPS match	no IPS match
300924-ORF9	copper resistance protein B	636	20	9.32666e-08	57.61	11	F:GO:0000166; F:GO:0005507; C:GO:0005886; P:GO:0006812; P:GO:0006878; C:GO:0009279; C:GO:0016020; C:GO:0016021; F:GO:0016787; F:GO:0019829; P:GO:0099132	F:nucleotide binding; F:copper ion binding; C:plasma membrane; P:cation transport; P:cellular copper ion homeostasis; C:cell outer membrane; C:membrane; C:integral component of membrane; F:hydrolase activity; F:cation-transporting ATPase activity; P:ATP hydrolysis coupled cation transmembrane transport	NA	NA	no IPS match	no IPS match	no IPS match
153438-ORF1	copper resistance protein CopB	198	9	6.50062e-05	58.54	11	F:GO:0004360; F:GO:0005507; C:GO:0005737; P:GO:0005975; P:GO:0006878; F:GO:0008483; C:GO:0009279; F:GO:0016740; F:GO:0097367; P:GO:1901135; P:GO:1901137	F:glutamine-fructose-6-phosphate transaminase (isomerizing) activity; F:copper ion binding; C:cytoplasm; P:carbohydrate metabolic process; P:cellular copper ion homeostasis; F:transaminase activity; C:cell outer membrane; F:transferase activity; F:carbohydrate derivative binding; P:carbohydrate derivative metabolic process; P:carbohydrate derivative biosynthetic process	NA	NA	mobidb-lite (MOBIDB_LITE)	no GO terms	no GO terms
153438-ORF2	copper resistance protein CopB	198	9	6.50062e-05	58.54	11	F:GO:0004360; F:GO:0005507; C:GO:0005737; P:GO:0005975; P:GO:0006878; F:GO:0008483; C:GO:0009279; F:GO:0016740; F:GO:0097367; P:GO:1901135; P:GO:1901137	F:glutamine-fructose-6-phosphate transaminase (isomerizing) activity; F:copper ion binding; C:cytoplasm; P:carbohydrate metabolic process; P:cellular copper ion homeostasis; F:transaminase activity; C:cell outer membrane; F:transferase activity; F:carbohydrate derivative binding; P:carbohydrate derivative metabolic process; P:carbohydrate derivative biosynthetic process	NA	NA	mobidb-lite (MOBIDB_LITE)	no GO terms	no GO terms
300924-ORF10	copper resistance protein CopB	348	15	1.37423e-06	57.17	7	F:GO:0005507; P:GO:0006878; P:GO:0008612; C:GO:0009279; P:GO:0016579; F:GO:0036459; F:GO:0046872	F:copper ion binding; P:cellular copper ion homeostasis; P:peptidyl-lysine modification to peptidyl-hypusine; C:cell outer membrane; P:protein deubiquitination; F:thiol-dependent ubiquitinyl hydrolase activity; F:metal ion binding	NA	NA	no IPS match	no IPS match	no IPS match
300924-ORF12	copper resistance protein CopB	321	15	2.53124e-06	57.17	7	F:GO:0005507; P:GO:0006878; P:GO:0008612; C:GO:0009279; P:GO:0016579; F:GO:0036459; F:GO:0046872	F:copper ion binding; P:cellular copper ion homeostasis; P:peptidyl-lysine modification to peptidyl-hypusine; C:cell outer membrane; P:protein deubiquitination; F:thiol-dependent ubiquitinyl hydrolase activity; F:metal ion binding	NA	NA	no IPS match	no IPS match	no IPS match
273057-ORF3	copper resistance protein CopZ	118	20	1.51809e-05	85.75	7	F:GO:0003735; C:GO:0005622; C:GO:0005840; P:GO:0006412; C:GO:0015935; F:GO:0016627; P:GO:0055114	F:structural constituent of ribosome; C:intracellular; C:ribosome; P:translation; C:small ribosomal subunit; F:oxidoreductase activity, acting on the CH-CH group of donors; P:oxidation-reduction process	NA	NA	no IPS match	no IPS match	no IPS match
59050-ORF1	copper-transporting ATPase 2	121	1	3.02318e-08	89.66	NA	NA	NA	NA	NA	no IPS match	no IPS match	no IPS match
59050-ORF2	copper-transporting ATPase 2	115	1	2.75248e-08	89.66	NA	NA	NA	NA	NA	no IPS match	no IPS match	no IPS match
112408-ORF1	Craniofacial development protein 2	169	20	1.38007e-23	76.96	4	F:GO:0003964; P:GO:0006278; C:GO:0016020; C:GO:0016021	F:RNA-directed DNA polymerase activity; P:RNA-dependent DNA biosynthetic process; C:membrane; C:integral component of membrane	NA	NA	no IPS match	no IPS match	no IPS match
125043-ORF1	Craniofacial development protein 2	157	20	1.73946e-12	69.13	2	F:GO:0003964; P:GO:0006278	F:RNA-directed DNA polymerase activity; P:RNA-dependent DNA biosynthetic process	NA	NA	no IPS match	no IPS match	no IPS match
144215-ORF4	Craniofacial development protein 2	105	6	6.85269e-05	85.71	NA	NA	NA	NA	NA	mobidb-lite (MOBIDB_LITE)	no GO terms	no GO terms
15100-ORF19	Craniofacial development protein 2	105	6	6.85269e-05	85.71	NA	NA	NA	NA	NA	mobidb-lite (MOBIDB_LITE)	no GO terms	no GO terms
15100-ORF26	Craniofacial development protein 2	108	3	0.000491324	76.47	NA	NA	NA	NA	NA	mobidb-lite (MOBIDB_LITE)	no GO terms	no GO terms
15100-ORF27	Craniofacial development protein 2	105	3	0.000482109	76.47	NA	NA	NA	NA	NA	mobidb-lite (MOBIDB_LITE)	no GO terms	no GO terms
15100-ORF34	Craniofacial development protein 2	123	10	1.66608e-08	77.65	NA	NA	NA	NA	NA	no IPS match	no IPS match	no IPS match
161967-ORF1	Craniofacial development protein 2	140	20	8.19576e-15	83.32	1	F:GO:0003676	F:nucleic acid binding	NA	NA	no IPS match	no IPS match	no IPS match
161967-ORF4	Craniofacial development protein 2	122	20	2.19455e-14	83.43	3	F:GO:0003676; C:GO:0016020; C:GO:0016021	F:nucleic acid binding; C:membrane; C:integral component of membrane	NA	NA	mobidb-lite (MOBIDB_LITE)	no GO terms	no GO terms
161967-ORF5	Craniofacial development protein 2	126	20	2.29733e-14	82.95	3	F:GO:0003676; C:GO:0016020; C:GO:0016021	F:nucleic acid binding; C:membrane; C:integral component of membrane	NA	NA	mobidb-lite (MOBIDB_LITE)	no GO terms	no GO terms
161967-ORF6	Craniofacial development protein 2	120	20	6.95018e-13	82.07	3	F:GO:0003676; C:GO:0016020; C:GO:0016021	F:nucleic acid binding; C:membrane; C:integral component of membrane	NA	NA	no IPS match	no IPS match	no IPS match
239215-ORF2	Craniofacial development protein 2	112	11	2.71657e-06	74.85	NA	NA	NA	NA	NA	no IPS match	no IPS match	no IPS match
268698-ORF1	Craniofacial development protein 2	152	20	3.21034e-06	68.66	11	P:GO:0000244; P:GO:0000398; C:GO:0000796; F:GO:0003924; F:GO:0005525; C:GO:0005856; P:GO:0007076; F:GO:0008092; F:GO:0016491; C:GO:0046540; P:GO:0055114	P:spliceosomal tri-snRNP complex assembly; P:mRNA splicing, via spliceosome; C:condensin complex; F:GTPase activity; F:GTP binding; C:cytoskeleton; P:mitotic chromosome condensation; F:cytoskeletal protein binding; F:oxidoreductase activity; C:U4/U6 x U5 tri-snRNP complex; P:oxidation-reduction process	NA	NA	no IPS match	no IPS match	no IPS match
268698-ORF4	Craniofacial development protein 2	154	20	9.21383e-07	68.68	18	P:GO:0000244; P:GO:0000398; P:GO:0000723; C:GO:0000784; F:GO:0003676; F:GO:0003677; F:GO:0003924; F:GO:0005525; C:GO:0005856; C:GO:0005929; F:GO:0008092; F:GO:0008270; F:GO:0016491; C:GO:0042995; F:GO:0043047; P:GO:0044458; C:GO:0046540; P:GO:0055114	P:spliceosomal tri-snRNP complex assembly; P:mRNA splicing, via spliceosome; P:telomere maintenance; C:nuclear chromosome, telomeric region; F:nucleic acid binding; F:DNA binding; F:GTPase activity; F:GTP binding; C:cytoskeleton; C:cilium; F:cytoskeletal protein binding; F:zinc ion binding; F:oxidoreductase activity; C:cell projection; F:single-stranded telomeric DNA binding; P:motile cilium asse…	NA	NA	no IPS match	no IPS match	no IPS match
272480-ORF1	Craniofacial development protein 2	141	19	4.836e-14	66.31	5	F:GO:0005215; C:GO:0005581; C:GO:0016020; C:GO:0016021; P:GO:0055085	F:transporter activity; C:collagen trimer; C:membrane; C:integral component of membrane; P:transmembrane transport	NA	NA	no IPS match	no IPS match	no IPS match
272480-ORF5	Craniofacial development protein 2	132	16	1.04559e-12	68.03	5	F:GO:0005215; C:GO:0005581; C:GO:0016020; C:GO:0016021; P:GO:0055085	F:transporter activity; C:collagen trimer; C:membrane; C:integral component of membrane; P:transmembrane transport	NA	NA	no IPS match	no IPS match	no IPS match
272757-ORF1	Craniofacial development protein 2	111	20	2.99365e-13	89.42	4	F:GO:0003964; P:GO:0006278; C:GO:0016020; C:GO:0016021	F:RNA-directed DNA polymerase activity; P:RNA-dependent DNA biosynthetic process; C:membrane; C:integral component of membrane	NA	NA	no IPS match	no IPS match	no IPS match
286769-ORF1	Craniofacial development protein 2	145	20	1.74912e-17	79.22	4	F:GO:0003964; F:GO:0004519; P:GO:0006278; P:GO:0090305	F:RNA-directed DNA polymerase activity; F:endonuclease activity; P:RNA-dependent DNA biosynthetic process; P:nucleic acid phosphodiester bond hydrolysis	NA	NA	mobidb-lite (MOBIDB_LITE)	no GO terms	no GO terms
286769-ORF2	Craniofacial development protein 2	140	20	4.44279e-16	78.62	4	F:GO:0003964; F:GO:0004519; P:GO:0006278; P:GO:0090305	F:RNA-directed DNA polymerase activity; F:endonuclease activity; P:RNA-dependent DNA biosynthetic process; P:nucleic acid phosphodiester bond hydrolysis	NA	NA	Coil (COILS)	no GO terms	no GO terms
286769-ORF3	Craniofacial development protein 2	150	20	3.73996e-18	79.65	4	F:GO:0003964; F:GO:0004519; P:GO:0006278; P:GO:0090305	F:RNA-directed DNA polymerase activity; F:endonuclease activity; P:RNA-dependent DNA biosynthetic process; P:nucleic acid phosphodiester bond hydrolysis	NA	NA	mobidb-lite (MOBIDB_LITE)	no GO terms	no GO terms
301433-ORF1	Craniofacial development protein 2	512	20	3.93243e-76	56.98	7	F:GO:0004672; F:GO:0004842; F:GO:0005524; P:GO:0006468; F:GO:0016301; P:GO:0016310; P:GO:0016567	F:protein kinase activity; F:ubiquitin-protein transferase activity; F:ATP binding; P:protein phosphorylation; F:kinase activity; P:phosphorylation; P:protein ubiquitination	NA	NA	mobidb-lite (MOBIDB_LITE)	no GO terms	no GO terms
301433-ORF2	Craniofacial development protein 2	446	20	1.17644e-62	57.88	9	F:GO:0004672; F:GO:0004842; F:GO:0005524; P:GO:0006468; C:GO:0016020; C:GO:0016021; F:GO:0016301; P:GO:0016310; P:GO:0016567	F:protein kinase activity; F:ubiquitin-protein transferase activity; F:ATP binding; P:protein phosphorylation; C:membrane; C:integral component of membrane; F:kinase activity; P:phosphorylation; P:protein ubiquitination	NA	NA	mobidb-lite (MOBIDB_LITE)	no GO terms	no GO terms
301433-ORF3	Craniofacial development protein 2	443	20	5.02002e-62	57.92	9	F:GO:0004672; F:GO:0004842; F:GO:0005524; P:GO:0006468; C:GO:0016020; C:GO:0016021; F:GO:0016301; P:GO:0016310; P:GO:0016567	F:protein kinase activity; F:ubiquitin-protein transferase activity; F:ATP binding; P:protein phosphorylation; C:membrane; C:integral component of membrane; F:kinase activity; P:phosphorylation; P:protein ubiquitination	NA	NA	mobidb-lite (MOBIDB_LITE)	no GO terms	no GO terms
301433-ORF4	Craniofacial development protein 2	329	20	2.4799e-52	58.13	9	F:GO:0004672; F:GO:0004842; F:GO:0005524; P:GO:0006468; C:GO:0016020; C:GO:0016021; F:GO:0016301; P:GO:0016310; P:GO:0016567	F:protein kinase activity; F:ubiquitin-protein transferase activity; F:ATP binding; P:protein phosphorylation; C:membrane; C:integral component of membrane; F:kinase activity; P:phosphorylation; P:protein ubiquitination	NA	NA	mobidb-lite (MOBIDB_LITE)	no GO terms	no GO terms
301433-ORF5	Craniofacial development protein 2	194	10	7.82241e-26	67.52	NA	NA	NA	NA	NA	mobidb-lite (MOBIDB_LITE)	no GO terms	no GO terms
302135-ORF11	Craniofacial development protein 2	656	20	9.24768e-77	68.61	1	F:GO:0005509	F:calcium ion binding	NA	NA	IPR036691 (SUPERFAMILY)	no GO terms	no GO terms
302135-ORF12	Craniofacial development protein 2	602	20	5.16019e-66	68.79	1	F:GO:0005509	F:calcium ion binding	NA	NA	no IPS match	no IPS match	no IPS match
305975-ORF1	Craniofacial development protein 2	129	20	1.92361e-14	82	1	C:GO:0005581	C:collagen trimer	NA	NA	mobidb-lite (MOBIDB_LITE); mobidb-lite (MOBIDB_LITE)	no GO terms	no GO terms
305975-ORF10	Craniofacial development protein 2	109	20	3.87161e-10	80.11	1	C:GO:0005581	C:collagen trimer	NA	NA	mobidb-lite (MOBIDB_LITE); mobidb-lite (MOBIDB_LITE)	no GO terms	no GO terms
305975-ORF2	Craniofacial development protein 2	307	20	3.80537e-40	71.34	1	C:GO:0005581	C:collagen trimer	NA	NA	no IPS match	no IPS match	no IPS match
305975-ORF4	Craniofacial development protein 2	283	20	2.49973e-37	71.94	1	C:GO:0005581	C:collagen trimer	NA	NA	no IPS match	no IPS match	no IPS match
305975-ORF8	Craniofacial development protein 2	157	20	2.98232e-21	80.81	1	C:GO:0005581	C:collagen trimer	NA	NA	no IPS match	no IPS match	no IPS match
305975-ORF9	Craniofacial development protein 2	142	20	1.06698e-18	82.76	1	C:GO:0005581	C:collagen trimer	NA	NA	no IPS match	no IPS match	no IPS match
3088-ORF1	Craniofacial development protein 2	153	18	5.38352e-12	69.46	NA	NA	NA	NA	NA	no IPS match	no IPS match	no IPS match
3088-ORF2	Craniofacial development protein 2	147	17	6.069e-12	69.28	NA	NA	NA	NA	NA	no IPS match	no IPS match	no IPS match
311862-ORF1	Craniofacial development protein 2	99	6	4.29314e-06	84.17	NA	NA	NA	NA	NA	mobidb-lite (MOBIDB_LITE)	no GO terms	no GO terms
311862-ORF5	Craniofacial development protein 2	109	9	2.03773e-07	81.89	NA	NA	NA	NA	NA	mobidb-lite (MOBIDB_LITE)	no GO terms	no GO terms
320000-ORF1	Craniofacial development protein 2	186	20	2.48485e-26	71.02	5	F:GO:0003964; F:GO:0004519; C:GO:0005581; P:GO:0006278; P:GO:0090305	F:RNA-directed DNA polymerase activity; F:endonuclease activity; C:collagen trimer; P:RNA-dependent DNA biosynthetic process; P:nucleic acid phosphodiester bond hydrolysis	NA	NA	no IPS match	no IPS match	no IPS match
320000-ORF2	Craniofacial development protein 2	199	20	1.06419e-25	70.1	5	F:GO:0003964; F:GO:0004519; C:GO:0005581; P:GO:0006278; P:GO:0090305	F:RNA-directed DNA polymerase activity; F:endonuclease activity; C:collagen trimer; P:RNA-dependent DNA biosynthetic process; P:nucleic acid phosphodiester bond hydrolysis	NA	NA	no IPS match	no IPS match	no IPS match
320000-ORF3	Craniofacial development protein 2	139	20	5.11009e-15	73.37	1	C:GO:0005581	C:collagen trimer	NA	NA	no IPS match	no IPS match	no IPS match
320000-ORF4	Craniofacial development protein 2	111	20	6.79378e-12	79.28	1	C:GO:0005581	C:collagen trimer	NA	NA	no IPS match	no IPS match	no IPS match
320000-ORF5	Craniofacial development protein 2	102	20	3.80983e-11	83.24	1	C:GO:0005581	C:collagen trimer	NA	NA	no IPS match	no IPS match	no IPS match
320000-ORF6	Craniofacial development protein 2	123	20	2.67483e-12	75.83	1	C:GO:0005581	C:collagen trimer	NA	NA	no IPS match	no IPS match	no IPS match
320548-ORF3	craniofacial development protein 2	108	20	1.61082e-06	75.76	5	F:GO:0003676; F:GO:0003677; C:GO:0005634; C:GO:0005737; P:GO:0006355	F:nucleic acid binding; F:DNA binding; C:nucleus; C:cytoplasm; P:regulation of transcription, DNA-templated	NA	NA	no IPS match	no IPS match	no IPS match
323688-ORF1	Craniofacial development protein 2	3144	20	0	59.51	4	F:GO:0003964; F:GO:0004519; P:GO:0006278; P:GO:0090305	F:RNA-directed DNA polymerase activity; F:endonuclease activity; P:RNA-dependent DNA biosynthetic process; P:nucleic acid phosphodiester bond hydrolysis	NA	NA	Coil (COILS); Coil (COILS); IPR036691 (G3DSA:3.60.10.GENE3D); IPR000477 (PFAM); IPR005135 (PFAM); mobidb-lite (MOBIDB_LITE); mobidb-lite (MOBIDB_LITE); PTHR19446 (PANTHER); IPR000477 (PROSITE_PROFILES); cd01650 (CDD); cd09076 (CDD); IPR036691 (SUPERFAMILY)	no GO terms	no GO terms
323688-ORF15	Craniofacial development protein 2	2463	20	0	60.87	4	F:GO:0003964; F:GO:0004519; P:GO:0006278; P:GO:0090305	F:RNA-directed DNA polymerase activity; F:endonuclease activity; P:RNA-dependent DNA biosynthetic process; P:nucleic acid phosphodiester bond hydrolysis	NA	NA	Coil (COILS); Coil (COILS); IPR000477 (PFAM); IPR036691 (G3DSA:3.60.10.GENE3D); PTHR19446 (PANTHER); IPR000477 (PROSITE_PROFILES); cd01650 (CDD); IPR036691 (SUPERFAMILY)	no GO terms	no GO terms
323688-ORF2	Craniofacial development protein 2	3120	20	0	59.51	4	F:GO:0003964; F:GO:0004519; P:GO:0006278; P:GO:0090305	F:RNA-directed DNA polymerase activity; F:endonuclease activity; P:RNA-dependent DNA biosynthetic process; P:nucleic acid phosphodiester bond hydrolysis	NA	NA	Coil (COILS); Coil (COILS); IPR000477 (PFAM); IPR036691 (G3DSA:3.60.10.GENE3D); IPR005135 (PFAM); mobidb-lite (MOBIDB_LITE); PTHR19446 (PANTHER); IPR000477 (PROSITE_PROFILES); cd01650 (CDD); cd09076 (CDD); IPR036691 (SUPERFAMILY)	no GO terms	no GO terms
323688-ORF3	Craniofacial development protein 2	2976	20	0	59.57	4	F:GO:0003964; F:GO:0004519; P:GO:0006278; P:GO:0090305	F:RNA-directed DNA polymerase activity; F:endonuclease activity; P:RNA-dependent DNA biosynthetic process; P:nucleic acid phosphodiester bond hydrolysis	NA	NA	Coil (COILS); Coil (COILS); IPR036691 (G3DSA:3.60.10.GENE3D); IPR000477 (PFAM); IPR005135 (PFAM); PTHR19446 (PANTHER); IPR000477 (PROSITE_PROFILES); cd01650 (CDD); cd09076 (CDD); IPR036691 (SUPERFAMILY)	no GO terms	no GO terms
323688-ORF4	Craniofacial development protein 2	2961	20	0	59.56	4	F:GO:0003964; F:GO:0004519; P:GO:0006278; P:GO:0090305	F:RNA-directed DNA polymerase activity; F:endonuclease activity; P:RNA-dependent DNA biosynthetic process; P:nucleic acid phosphodiester bond hydrolysis	NA	NA	Coil (COILS); Coil (COILS); IPR005135 (PFAM); IPR000477 (PFAM); IPR036691 (G3DSA:3.60.10.GENE3D); PTHR19446 (PANTHER); IPR000477 (PROSITE_PROFILES); cd09076 (CDD); cd01650 (CDD); IPR036691 (SUPERFAMILY)	no GO terms	no GO terms
323688-ORF5	Craniofacial development protein 2	2853	20	0	59.65	4	F:GO:0003964; F:GO:0004519; P:GO:0006278; P:GO:0090305	F:RNA-directed DNA polymerase activity; F:endonuclease activity; P:RNA-dependent DNA biosynthetic process; P:nucleic acid phosphodiester bond hydrolysis	NA	NA	Coil (COILS); Coil (COILS); IPR036691 (G3DSA:3.60.10.GENE3D); IPR005135 (PFAM); IPR000477 (PFAM); PTHR19446 (PANTHER); IPR000477 (PROSITE_PROFILES); cd09076 (CDD); cd01650 (CDD); IPR036691 (SUPERFAMILY)	no GO terms	no GO terms
323688-ORF6	Craniofacial development protein 2	2841	20	0	59.66	4	F:GO:0003964; F:GO:0004519; P:GO:0006278; P:GO:0090305	F:RNA-directed DNA polymerase activity; F:endonuclease activity; P:RNA-dependent DNA biosynthetic process; P:nucleic acid phosphodiester bond hydrolysis	NA	NA	Coil (COILS); Coil (COILS); IPR000477 (PFAM); IPR036691 (G3DSA:3.60.10.GENE3D); IPR005135 (PFAM); PTHR19446 (PANTHER); IPR000477 (PROSITE_PROFILES); cd01650 (CDD); cd09076 (CDD); IPR036691 (SUPERFAMILY)	no GO terms	no GO terms
323688-ORF8	Craniofacial development protein 2	2646	20	0	59.87	4	F:GO:0003964; F:GO:0004519; P:GO:0006278; P:GO:0090305	F:RNA-directed DNA polymerase activity; F:endonuclease activity; P:RNA-dependent DNA biosynthetic process; P:nucleic acid phosphodiester bond hydrolysis	NA	NA	Coil (COILS); Coil (COILS); IPR036691 (G3DSA:3.60.10.GENE3D); IPR005135 (PFAM); IPR000477 (PFAM); PTHR19446 (PANTHER); IPR000477 (PROSITE_PROFILES); cd01650 (CDD); cd09076 (CDD); IPR036691 (SUPERFAMILY)	no GO terms	no GO terms
61134-ORF2	Craniofacial development protein 2	159	13	1.56061e-21	71.92	2	F:GO:0003964; P:GO:0006278	F:RNA-directed DNA polymerase activity; P:RNA-dependent DNA biosynthetic process	NA	NA	no IPS match	no IPS match	no IPS match
61134-ORF3	Craniofacial development protein 2	129	9	1.10053e-15	74.89	2	F:GO:0003964; P:GO:0006278	F:RNA-directed DNA polymerase activity; P:RNA-dependent DNA biosynthetic process	NA	NA	no IPS match	no IPS match	no IPS match
67234-ORF4	Craniofacial development protein 2	147	20	1.84634e-08	72.1	3	F:GO:0003677; P:GO:0006310; P:GO:0015074	F:DNA binding; P:DNA recombination; P:DNA integration	NA	NA	no IPS match	no IPS match	no IPS match
110909-ORF2	craniofacial development protein 2-like	162	7	8.04613e-09	69.14	NA	NA	NA	NA	NA	mobidb-lite (MOBIDB_LITE)	no GO terms	no GO terms
112211-ORF1	craniofacial development protein 2-like	152	20	6.55956e-12	68.71	3	F:GO:0004519; F:GO:0005509; P:GO:0090305	F:endonuclease activity; F:calcium ion binding; P:nucleic acid phosphodiester bond hydrolysis	NA	NA	no IPS match	no IPS match	no IPS match
112211-ORF2	craniofacial development protein 2-like	142	12	4.30688e-10	67.57	2	F:GO:0004519; P:GO:0090305	F:endonuclease activity; P:nucleic acid phosphodiester bond hydrolysis	NA	NA	no IPS match	no IPS match	no IPS match
112211-ORF3	craniofacial development protein 2-like	137	11	2.65147e-09	68.74	NA	NA	NA	NA	NA	no IPS match	no IPS match	no IPS match
112211-ORF4	craniofacial development protein 2-like	119	5	8.504e-07	72.38	NA	NA	NA	NA	NA	no IPS match	no IPS match	no IPS match
112211-ORF5	craniofacial development protein 2-like	104	2	9.29273e-05	72.06	NA	NA	NA	NA	NA	no IPS match	no IPS match	no IPS match
112211-ORF7	craniofacial development protein 2-like	104	2	0.000408013	70.59	NA	NA	NA	NA	NA	no IPS match	no IPS match	no IPS match
112818-ORF3	craniofacial development protein 2-like	123	20	1.52079e-10	74.79	NA	NA	NA	NA	NA	no IPS match	no IPS match	no IPS match
121811-ORF1	craniofacial development protein 2-like	166	20	2.68673e-13	73	3	F:GO:0004519; F:GO:0004527; P:GO:0090305	F:endonuclease activity; F:exonuclease activity; P:nucleic acid phosphodiester bond hydrolysis	NA	NA	no IPS match	no IPS match	no IPS match
121811-ORF2	craniofacial development protein 2-like	151	20	5.22566e-10	71.32	3	F:GO:0004519; F:GO:0004527; P:GO:0090305	F:endonuclease activity; F:exonuclease activity; P:nucleic acid phosphodiester bond hydrolysis	NA	NA	no IPS match	no IPS match	no IPS match
127786-ORF2	craniofacial development protein 2-like	117	6	4.55473e-08	81.36	NA	NA	NA	NA	NA	no IPS match	no IPS match	no IPS match
127786-ORF3	craniofacial development protein 2-like	144	10	1.46405e-12	77.86	NA	NA	NA	NA	NA	no IPS match	no IPS match	no IPS match
155568-ORF1	craniofacial development protein 2-like	102	20	1.70913e-09	84.17	2	F:GO:0003964; P:GO:0006278	F:RNA-directed DNA polymerase activity; P:RNA-dependent DNA biosynthetic process	NA	NA	no IPS match	no IPS match	no IPS match
155568-ORF3	craniofacial development protein 2-like	117	20	1.82719e-08	76.11	NA	NA	NA	NA	NA	no IPS match	no IPS match	no IPS match
155568-ORF4	craniofacial development protein 2-like	107	20	7.22996e-10	84.64	2	F:GO:0003964; P:GO:0006278	F:RNA-directed DNA polymerase activity; P:RNA-dependent DNA biosynthetic process	NA	NA	no IPS match	no IPS match	no IPS match
155943-ORF1	craniofacial development protein 2-like	108	7	1.48208e-05	79.83	4	F:GO:0003964; F:GO:0004519; P:GO:0006278; P:GO:0090305	F:RNA-directed DNA polymerase activity; F:endonuclease activity; P:RNA-dependent DNA biosynthetic process; P:nucleic acid phosphodiester bond hydrolysis	NA	NA	no IPS match	no IPS match	no IPS match
158504-ORF1	craniofacial development protein 2-like	137	20	2.12349e-12	80.17	NA	NA	NA	NA	NA	no IPS match	no IPS match	no IPS match
158504-ORF2	craniofacial development protein 2-like	153	20	1.03267e-15	81.04	NA	NA	NA	NA	NA	no IPS match	no IPS match	no IPS match
[truncated: 32,115 more rows]

## Sheet: Table_S3
Table S3. The integrity assembly using several statistical tools, such as, QUAST, Abyss, BBMAP and BUSCO.
[truncated: 53 more rows]
